# Supplementary material for: Transcriptomic and hormonal dynamics in relation to adventitious rooting of two parental Petunia species highlight a coordinated activation of the jasmonate and auxin pathways and an important role of upper-shoot-derived auxin influx
Source: Front Plant Sci. 2026 Feb 6;16:1707238. doi: 10.3389/fpls.2025.1707238 (PMC12920520; doi:10.3389/fpls.2025.1707238)
Supplement: Supplementary file 4 [file Table1.xlsx]

## Sheet: F&R
Supplemental Table S1		List of primers for RT-qPCR
Gene	Genotype	Gene-ID	F/R	5'-3' sequence
ASA2	P. axillaris	Peaxi162Scf01313g00027.1	F	CATCTGAGACTCGAGGCCTG
			R	AGAGCTGCCGAAATTGAGTG
TAR4-like	P.inflata	Peinf101Scf00968g05012.1	F	AAGGCCCCAATGTGAACAAC
			R	ACCCAAATCTAGTTCCCGCA
FMO GC-OX-like 7	P.inflata	Peinf101Scf00364g11012.1	F	GTGGCAGTAATTGGAGCTGG
			R	AACAACGTAACTTGGTGGCC
ILR1-like2	P. axillaris	Peaxi162Scf01141g00125.1	F	ACTCTTGTTCTTGAATGCCCT
			R	CTGTGGGCATGATTCAAGGG
ILR1-like2	P. inflata	Peinf101Scf01436g02013.1	F	ACTCTTGTTCTTGAATGCCCT
			R	CTGTGGGCATGATTCAAGGG
PIN-like 3	P.inflata	Peinf101Scf00471g03026.1	F	GGGCTCAGGAGTTCAGAAGT
			R	ACACCAATGCCAATGACAGG
PIN-like 1	P.inflata	Peinf101Scf00982g03030.1	F	AGCCATCCCACTTTTAACGC
			R	CAATCAGAGGCAGGGCAATG
IAA20-like	P.axillaris	Peaxi162Scf00088g01715.1	F	GCTTCAATTGCCTGTGTTTACC
			R	GAACAGATGGGCGTCAATGG
IAA3	P.inflata	Peinf101Scf01962g00011.1	F	TGGCCACCAGTTCGATCTTA
			R	AAGGTAAGCTGCTCCATCCA
ARF11	P.axillaris	Peaxi162Scf00747g00018.1	F	CAGCCCAGAGACCCTTTTCT
			R	CCAAGCCCACGGTTAATAGC
ARF11	P.inflata	Peinf101Scf00986g00014.1	F	CAGCCCAGAGACCCTTTTCT
			R	CCAAGCCCACGGTTAATAGC
GH3.1	P. axillaris	Peaxi162Scf00945g00013.1	F	GTGTTGCCAATGGTGATCGT
			R	TTCTCTCTCCAGCAGACGTC
GH3.1	P.inflata	Peinf101Scf00138g04009.1	F	GTGTTGCCAATGGTGATCGT
			R	TTCTCTCTCCAGCAGACGTC
SAUR68-like	P. axillaris	Peaxi162Scf00464g00323.1	F	TCGACTGGGAGCATTCTGAA
			R	CATGTGACGCCCTCTTCATG
SAUR68-like	P. inflata	Peinf101Scf00523g04023.1	F	TCGACTGGGAGCATTCTGAA
			R	CATGTGACGCCCTCTTCATG
LBD41	P.inflata	Peinf101Scf00357g04012.1	F	TCGGGTGATGAATATGGGCA
			R	CCGGCTTTCACATTCCACAT
