# Supplementary material for: Transcriptomic and hormonal dynamics in relation to adventitious rooting of two parental Petunia species highlight a coordinated activation of the jasmonate and auxin pathways and an important role of upper-shoot-derived auxin influx
Source: Front Plant Sci. 2026 Feb 6;16:1707238. doi: 10.3389/fpls.2025.1707238 (PMC12920520; doi:10.3389/fpls.2025.1707238)
Supplement: Supplementary file 5 [file Table2.xlsx]

## Sheet: negative
Supplementary Table S2			Retention Times (r.t.) & MRMs of phytohormones
Q1	Q3	r.t. [min]	dwell time [ms]	metabolite	declustering potential [V]	Entrance potential [V]	Collision energy [V]	Cell exit potential [V]
387.016	206.9	1.8	5	tuberonic acid glucoside-01	-110	-10	-28	-19
387.016	163	1.8	5	tuberonic acid glucoside-02	-110	-10	-32	-9
347.05	259.1	10.04	5	GA 1-01	-5	-10	-26	-7
347.05	273	10.04	5	GA 1-02	-5	-10	-34	-15
209.021	58.9	12.14	5	JA-01	-15	-10	-16	-7
263.018	152.9	11.14	5	ABA-01	-20	-10	-16	-9
263.018	219	11.14	5	ABA-02	-20	-10	-18	-13
224.989	58.9	5.1	5	12-OH-JA-01	-60	-10	-20	-15
224.989	146.8	5.1	5	12-OH-JA-02	-60	-10	-22	-13
345.012	239	9.99	5	GA3-01	-80	-10	-20	-13
345.012	143	9.99	5	GA3-02	-80	-10	-38	-9
331.063	243	12.72	5	GA4-01	-65	-10	-26	-5
331.063	256.9	12.72	5	GA4-02	-65	-10	-32	-13
329.033	222.9	12.77	5	GA7-01	-5	-10	-24	-13
329.033	210.9	12.77	5	GA7-02	-5	-10	-36	-13
173.927	129.9	4.9	5	IAA-02	-5	-10	-14	-15
201.962	157.9	12.26	5	IBA-01	-75	-10	-18	-17
201.962	115.8	12.26	5	IBA-02	-75	-10	-22	-13
322.112	130	12.86	5	JA-ILE-01	-70	-10	-28	-13
322.112	171.9	12.86	5	JA-ILE-02	-70	-10	-22	-9
291.111	164.9	14.89	5	OPDA-01	-125	-10	-26	-9
291.111	247	14.89	5	OPDA-02	-125	-10	-26	-15
136.94	92.9	4.2	5	SA-01	-20	-10	-22	-11
136.94	65	4.2	5	SA-02	-20	-10	-38	-15
215	58.9	12.14	5	(D6)-Jasmonic acid 02	-15	-10	-16	-7
269	159	11.14	5	(d6) Abscisic acid 01	-20	-10	-16	-9
269	225	11.14	5	(d6) Abscisic acid 02	-20	-10	-18	-13
179.927	136	10.7	5	(6C13)-Indol 3 acetic acid 02	-5	-10	-14	-15
324.4	130	12.86	5	2(D2)-JA-Ile 01	-70	-10	-28	-13
324.4	131	12.86	5	2(D2)-JA-Ile 02	-70	-10	-28	-13
324.4	174	12.86	5	2(D2)-JA-Ile 03	-70	-10	-22	-9
296.2	170.2	14.89	5	(D5)-OPDA 01	-125	-10	-26	-9
296.2	250.1	14.89	5	(D5)-OPDA 02	-125	-10	-26	-15
141	97	4.2	5	(d4)-Salicylic acid 01	-20	-10	-22	-11
141	69	4.2	5	(d4)-Salicylic acid 02	-20	-10	-38	-15
298.821	136.7	2.87	5	SAG_01	-60	-10	-18	-13
298.821	93	2.87	5	SAG_02	-60	-10	-52	-1
209.021	165.13	12.14	5	JA-02	-15	-10	-25	-10

## Sheet: positive
Supplementary Table S2			Retention Times (r.t.) & MRMs of phytohormones
Q1	Q3	r.t. [min]	dwell time [ms]	metabolite	declustering potential [V]	Entrance potential [V]	Collision energy [V]	Cell exit potential [V]
481.227	95.2	13.6	5	epibrassinolide-01	131	10	49	6
481.227	91.1	13.6	5	epibrassinolide-02	131	10	103	10
176.043	130	10.7	5	IAA_01	81	10	27	8
176.043	103.03	10.7	5	IAA_03	81	10	46	11
181.06	135.1	10.7	5	d5-IAA	81	10	27	8
220.205	136.1	8.9	5	trans-Zeatin-01	81	10	23	6
220.205	202	8.9	5	trans-Zeatin-02	81	10	19	10
225.104	136.1	8.9	5	[2H5] trans-Zeatin_01	81	10	21	6
225.104	46.1	8.9	5	[2H5] trans-Zeatin_02	81	10	63	22
352.057	220	9.25	5	trans zeatin riboside-01	101	10	27	14
352.057	136	9.25	5	trans zeatin riboside-02	101	10	41	8
357.116	225	9.25	5	[2H5] trans-Zeatin Riboside-01	101	10	27	14
357.116	136.6	9.25	5	[2H5] trans-Zeatin Riboside-02	101	10	43	12
354.065	222.1	9.3	5	dihydrozeatin riboside-01	116	10	31	14
354.065	136	9.3	5	dihydrozeatin riboside-02	116	10	49	8
357.134	225.1	9.3	5	[2H3] Dihydrozeation Riboside-01	116	10	31	14
357.134	136.1	9.3	5	[2H3] Dihydrozeation Riboside-02	116	10	49	8
299.039	97	13.6	5	GR24-01	51	10	27	8
299.039	157	13.6	5	GR24-02	51	10	27	10
481.228	95.2	13.5	5	brassinolide-01	131	10	49	6
481.228	91.1	13.5	5	brassinolide-02	131	10	103	10
336.024	204.1	10.7	5	N6-Isopentenyladenosine-01	96	10	27	12
336.024	135.9	10.7	5	N6-Isopentenyladenosine-02	96	10	45	8
342.194	210.1	10.7	5	[2H6] N6-Isopentenyladenosine-01	96	10	27	12
342.194	137	10.7	5	[2H6] N6-Isopentenyladenosine-02	96	10	45	8
204.052	136	10.6	5	N6-Isopentenyladenine-01	66	10	23	6
204.052	148	10.6	5	N6-Isopentenyladenine-02	66	10	19	10
210.192	137.1	10.6	5	[2H6] N6-Isopentenyladenine-01	66	10	23	6
210.192	75.1	10.6	5	[2H6] N6-Isopentenyladenine-02	66	10	27	10
222.05	136	9	5	Dihydrozeatin-01	76	10	29	18
222.05	148	9	5	Dihydrozeatin-02	76	10	31	8
225.197	136	9	5	[2H3] Dihydrozeatin-01	76	10	29	18
225.197	149.1	9	5	[2H3] Dihydrozeatin-02	76	10	31	8
220.206	136.1	8.95	5	cis-Zeatin-01	56	10	23	10
220.206	202	8.95	5	cis-Zeatin-02	56	10	19	10
224.089	140	8.95	5	[15N4] cis-Zeatin-01	56	10	23	10
224.089	43.1	8.95	5	[15N4] cis-Zeatin	56	10	53	20
382.172	220.119	9.4	5	trans-Zeatin-o-glucoside-01	81	10	23	12
382.172	202.109	9.4	5	[2H5] trans-Zeatin-o-glucoside-02	81	10	29	12
387.109	225.2	9.4	5	[2H5] trans-Zeatin-o-glucoside-01	81	10	23	12
387.109	207.1	9.4	5	[2H5] trans-Zeatin-o-glucoside-02	81	10	29	12
514.214	382.172	9.8	5	trans-Zeatin Riboside-o-glucoside-01	126	10	29	22
514.214	220.1	9.8	5	trans-Zeatin Riboside-o-glucoside-02	126	10	39	12
519.246	387.2	9.8	5	[2H5] trans-Zeatin Riboside-o-glucoside-01	126	10	29	22
519.246	225.1	9.8	5	[2H5] trans-Zeatin Riboside-o-glucoside-02	126	10	39	12
331.15	201.15	open	5	deoxystrigol-04	50	10	35	10
331.15	147.18	open	5	deoxystrigol-05	50	10	35	10
345.14	97	open	5	didehydroorobanchol-01	50	10	35	10
345.14	203	open	5	didehydroorobanchol-02	50	10	35	10
345.14	175	open	5	didehydroorobanchol-03	50	10	35	10
345.14	231	open	5	didehydroorobanchol-04	50	10	35	10
347.151	97	open	5	strigol-01	50	10	35	10
347.151	215.1	open	5	strigol-04	50	10	35	10
347.151	163.1	open	5	strigol-05	50	10	35	10
347.152	97	open	5	sorgomol	50	10	35	10
361.13	97	open	5	7-oxoorobanchol-01	50	10	35	10
361.13	201.15	open	5	7-oxoorobanchol-02	50	10	35	10
361.13	177.1	open	5	7-oxoorobanchol-03	50	10	35	10
363.14	97	open	5	7-hydroxyorobanchol-01	50	10	35	10
363.14	249	open	5	7-hydroxyorobanchol-02	50	10	35	10
363.14	231	open	5	7-hydroxyorobanchol-03	50	10	35	10
363.14	203	open	5	7-hydroxyorobanchol-04	50	10	35	10
403.14	97	open	5	7-oxo-orobanchyl acetate-01	50	10	35	10
403.14	247.1	open	5	7-oxo-orobanchyl acetate-02	50	10	35	10
361.11	97	open	5	7-oxo-orobanchyl acetate-03 insource fragm-01	50	10	35	10
361.11	201.2	open	5	7-oxo-orobanchyl acetate-03 insource fragm-02	50	10	35	10
405.15	97	open	5	7a-hydroxyorobanchyl acetate-01	50	10	35	10
405.15	149.1	open	5	7a-hydroxyorobanchyl acetate-02	50	10	35	10
363.141	97	open	5	7a-hydroxyorobanchyl acetate-insource fragm-01	50	10	35	10
363.141	203.1	open	5	7a-hydroxyorobanchyl acetate-insource fragm-02	50	10	35	10
405.151	97	open	5	7b-hydroxyorobanchyl acetate-1	50	10	35	10
405.151	249.1	open	5	7b-hydroxyorobanchyl acetate-2	50	10	35	10
363.12	97	open	5	7b-hydroxyorobanchyl acetate-insource fragm-01	50	10	35	10
363.12	203.1	open	5	7b-hydroxyorobanchyl acetate-insource fragm-02	150	10	46	11
387.99	226.2	9.7	5	BA3G_01	61	10	23	4
387.99	91.1	9.8	5	BA3G_02	61	10	59	16
387.978	226	10.2	5	BA7G_01	101	10	33	12
387.978	91	10.2	5	BA7G_02	101	10	61	16
388.001	226.1	9.8	5	BA9G_01	151	10	31	12
388.001	91.1	9.7	5	BA9G_02	151	10	63	8
226.086	91	4.62	5	6-BAP_01	41	10	27	16
226.086	65	4.62	5	6-BAP_02	41	10	73	8
