# Supplementary material for: Transcriptomic and hormonal dynamics in relation to adventitious rooting of two parental Petunia species highlight a coordinated activation of the jasmonate and auxin pathways and an important role of upper-shoot-derived auxin influx
Source: Front Plant Sci. 2026 Feb 6;16:1707238. doi: 10.3389/fpls.2025.1707238 (PMC12920520; doi:10.3389/fpls.2025.1707238)
Supplement: Supplementary file 6 [file Table3.xlsx]

## Sheet: a)P.axill_infl_Li_No_BL
Supplemental Table S4 DEGs of upper tissues at 24 hpe
a) Petunia axillaris and Petunia inflata in basal leaves (BL), list and absolute and relative of number of genes with (M-value < -2 or > 2) and p < 0.05
Comparison of numbers of P. axillaris and P. inflata see line 130
I List of P. axillaris
Feature ID	Gene Families	Abbreviations	M-value	P-value (p<0.05)
Peaxi162Scf00001g00352.1	Ethylene-responsive transcription factor	ERF	2.53	0.01
Peaxi162Scf00015g00098.1	LOB domain-containing protein	LBD	2.03	0.000613
Peaxi162Scf00024g00291.1	Ethylene-responsive transcription factor	ERF1B	2.14	0.05
Peaxi162Scf00037g01815.1	Topless	TPL	2.03	0.0068
Peaxi162Scf00088g01321.1	12-oxophytodienoate reductase	OPR	-2.81	0.02
Peaxi162Scf00102g01713.1	Ethylene-responsive transcription factor	ERF	-2.7	0.03
Peaxi162Scf00175g00218.1	novel interactor of JAZ	NINJA	2.03	0.08
Peaxi162Scf00199g00056.1	Ethylene-responsive transcription factor	ERF	2.26	0.00684
Peaxi162Scf00264g00014.1	GRAS	GRAS	-2.05	0.13
Peaxi162Scf00334g00610.1	SAUR	SAUR	-2.07	0.00169
Peaxi162Scf00362g01042.1	SAUR	SAUR	-2.14	0.00689
Peaxi162Scf00468g00052.1	Ethylene-responsive transcription factor	ERF1B	2.6	0.05
Peaxi162Scf00475g00053.1	Ethylene-responsive transcription factor	ERF	3.85	0.00196
Peaxi162Scf00667g00615.1	novel interactor of JAZ	NINJA	4.44	0.03
Peaxi162Scf00767g00033.1	SAUR	SAUR	4.1	0.01
Peaxi162Scf00918g00416.1	Auxin efflux carrier	PIN	-2.4	0.000493
Peaxi162Scf00970g00114.1	12-oxophytodienoate reductase	OPR	3.34	0.00264
Peaxi162Scf00970g00165.1	12-oxophytodienoate reductase	OPR	3.38	0.01
Peaxi162Scf01258g00119.1	GH3	GH3	-2.35	0.00202
Peaxi162Scf01313g00027.1	Anthranilate synthase	ASA	2.66	0.03
Peaxi162Scf01560g00009.1	Ethylene-responsive transcription factor	ERF1B	2.13	0.07
II Petunia axillaris BL	Number of up- and down-regulated genes, with (M-value < -2 or < 2) and p < 0.05												III Comparision of Petunia axillaris (axill) and Petunia inflata (infl), BL
axillaris, Basal leaves	Total number covered genes	axillaris, BL	No. Absol.	Ratio			No. Absol.	Ratio					BL					BL
		total up	10										Absolute					Relative
		total down	6											up axill	up infl	down axill	down infl	up axill	up infl	down axill	down infl
	4	upASA	1	0.25		downASA	0	0					ASA	1	0	0	0	0.25	0	0	0
	7	upTAR	0	0		downTAR	0	0					TAR	0	0	0	0	0	0	0	0
	23	upYUCCA	0	0		downYUCCA	0	0					YUCCA	0	0	0	0	0	0	0	0
	10	upILL/ILR	0	0		downILL/ILR	0	0					ILR	0	0	0	0	0	0	0	0
	22	upPIN	0	0		downPIN	1	0.0454545					PIN	0	5	1	1	0	0.192308	0.0454545	0.0384615
	5	upAUX/LAX	0	0		downAUX/LAX	0	0					AUX/LAX	0	0	0	0	0	0	0	0
	7	upABCB	0	0		downABCB	0	0					ABCB	0	0	0	0	0	0	0	0
	2	upPINOID	0	0		downPINOID	0	0					PINOID	0	0	0	0	0	0	0	0
	20	upAux/IAA	0	0		downAux/IAA	0	0					Aux/IAA	0	0	0	0	0	0	0	0
	6	upTIR1	0	0		downTIR1	0	0					TIR1	0	0	0	0	0	0	0	0
	1	upABP	0	0		downABP	0	0					ABP	0	0	0	0	0	0	0	0
	6	upAFB	0	0		downAFB	0	0					AFB	0	0	0	0	0	0	0	0
	31	upARF	0	0		downARF	0	0					ARF	0	0	0	0	0	0	0	0
	13	upWOX	0	0		downWOX	0	0					WOX	0	0	0	0	0	0	0	0
	54	upLBD	1	0.0185185		downLBD	0	0					LBD	1	0	0	0	0.0185185	0	0	0
	27	upGH3	0	0		downGH3	1	0.037037					GH3	0	0	1	0	0	0	0.037037	0
	49	up SAUR	1	0.0204082		downSAUR	2	0.0408163					SAUR	1	1	2	2	0.0204082	0.0142857	0.0408163	0.0285714
	56	up GRAS	0	0		downGRAS	0	0					GRAS	0	0	0	2	0	0	0	0.0392157
		up CYCP	0			downCYCP	0								0		0		0		0
		up CYCB	0			downCYCB	0								0		0		0		0
		up CYCA	0			downCYCA	0								0		0		0		0
		up CYC				downCYC									0		0		0		0
	39	upCYC	0	0		downCYC	0	0					CYCLIN	0	0	0	0	0	0	0	0
	382	up auxin	3	0.0078534		down auxin	4	0.0104712					Auxin	3	6	4	5	0.0078534	0.0139211	0.0104712	0.0116009
															0		0		0		0
	19	upLOX	0	0		downLOX	0	0					LOX	0	0	0	0	0	0	0	0
	3	upACOX/AOX	0	0		downACOX/AOX	0	0					AOX	0	0	0	0	0	0	0	0
	1	upMFP	0	0		downMFP	0	0					MFP	0	0	0	0	0	0	0	0
	8	upAOS	0	0		downAOS	0	0					AOS	0	2	0	1	0	0.181818	0	0.0909091
	2	upAOC	0	0		downAOC	0	0					AOC	0	0	0	0	0	0	0	0
	8	upOPR	2	0.25		downOPR	1	0.125					OPR	2	0	1	1	0.25	0	0.125	0.111111
	4	upJAR	0	0		downJAR	0	0					JAR	0	0	0	0	0	0	0	0
	3	upCOI	0	0		downCOI	0	0					COI	0	0	0	0	0	0	0	0
	5	upJAZ	0	0		downJAZ	0	0					JAZ	0	0	0	0	0	0	0	0
	4	upNINJA	1	0.25		downNINJA	0	0					NINJA	1	2	0	0	0.25	0.4	0	0
	2	upMYC2	0	0		downMYC2	0	0					MYC2	0	0	0	0	0	0	0	0
	59	up JA	3	0.0508475		down JA	1	0.0169492					JA	3	4	1	2	0.0508475	0.0555556	0.0169492	0.0277778
															0		0		0		0
	3	upDAD	0	0		downDAD	0	0					DAD	0	0	0	0	0	0	0	0
	3	upMAX	0	0		downMAX	0	0					MAX	0	0	0	0	0	0	0	0
	9	upCCD	0	0		downCCD	0	0					CCD	0	0	0	0	0	0	0	0
	2	upD27	0	0		downD27	0	0					D26	0	0	0	0	0	0	0	0
	17	up SL	0	0		down SL	0	0					SL	0	0	0	0	0	0	0	0
															0		0		0		0
		upERF	3			downERF	1								2		1		0		0
		upERF1A	0			downERF1A	0								0		0		0		0
		upERF1B	0			downERF1B	0								0		0		0		0
	58	upERFs	3	0.0517241		downERFs	1	0.0172414					ERF	3	2	1	1	0.0517241	0.0571429	0.0172414	0.0285714
															0		0		0		0
	22	upPDR	0	0		downPDR	0	0					PDR	0	0	0	0	0	0	0	0
	12	upRAP	0	0		downRAP	0	0					RAP	0	2	0	0	0	0.25	0	0
	25	upAIL	0	0		downAIL	0	0					AIL	0	1	0	0	0	0.030303	0	0
	11	upCUL	0	0		downCUL	0	0					CUL	0	0	0	0	0	0	0	0
	7	upTPL	1	0.142857		downTPL	0	0					TPL	1	0	0	0	0.142857	0	0	0
	2	upRBX	0	0		downRBX	0	0					RBX	0	0	0	0	0	0	0	0
	2	upASK	0	0		downASK	0	0					ASK	0	0	0	0	0		0
	12	upHDA	0	0		downHDA	0	0					HDA	0	0	0	0	0	0	0	0
	93	upInteraction others	1	0.0107527		downInteraction others	0	0							3		0		0.0280374		0
															0		0		0		0
	151	up Interaction	4	0.0264901		down Interaction	1	0.00662252					Interaction	4	5	1	1	0.0264901	0.0352113	0.00662252	0.00704225
															0		0		0		0
	609	up total	10	0.0164204		down Total	6	0.00985222					Total	10	15	6	8	0.0164204	0.0225564	0.00985222	0.0120301

## Sheet: b)P.axill_infl_Li_No_UL
Supplemental Table S4 DEGs of upper tissues at 24 hpe
b) Petunia axillaris and Petunia inflata in upper leaves (UL), list and absolute and relative of number of genes with (M-value < -2 or > 2) and p < 0.05
Comparison of numbers of P. axillaris and P. inflata see line 130
I List of P. axillaris
Feature ID	Gene Families	Abbreviations	M-value	P-value (p<0.05)
Peaxi162Scf00001g00352.1	Ethylene-responsive transcription factor	ERF	2.44	0.04
Peaxi162Scf00024g00291.1	Ethylene-responsive transcription factor	ERF1B	3.14	0.00015
Peaxi162Scf00037g01815.1	Topless	TPL	2.36	0.00644
Peaxi162Scf00038g01961.1	jasmonate ZIM-domain	JAZ	2.16	0.0016
Peaxi162Scf00065g01120.1	RAP	RAP	3.03	0.000804
Peaxi162Scf00175g00218.1	novel interactor of JAZ	NINJA	2.52	0.06
Peaxi162Scf00403g00041.1	RAP	RAP	2.2	0.00125
Peaxi162Scf00423g00137.1	pleiotropic drug resistance	PDR	2.56	0.04
Peaxi162Scf00468g00052.1	Ethylene-responsive transcription factor	ERF1B	3.14	0.00904
Peaxi162Scf00475g00053.1	Ethylene-responsive transcription factor	ERF	4.04	0.00332
Peaxi162Scf00667g00615.1	novel interactor of JAZ	NINJA	4.83	0.02
Peaxi162Scf00767g00033.1	SAUR	SAUR	4.32	0.00799
Peaxi162Scf00848g00318.1	Cyclin	CYCA	-2.54	0.03
Peaxi162Scf00882g00021.1	RAP	RAP	2.22	0.000234
Peaxi162Scf00970g00114.1	12-oxophytodienoate reductase	OPR	2.86	0.000644
Peaxi162Scf00970g00165.1	12-oxophytodienoate reductase	OPR	3.47	0.000317
Peaxi162Scf01313g00027.1	Anthranilate synthase	ASA	2.26	0.00544
Peaxi162Scf01560g00009.1	Ethylene-responsive transcription factor	ERF1B	2.18	0.01
II Petunia axillaris UL	Number of up- and down-regulated genes, with (M-value < -2 or < 2) and p < 0.05												III Comparision of Petunia axillaris (axill) and Petunia inflata (infl), UL
axillaris, upper leaves	Total number covered genes	axillaris, UL	No. Absol.	Ratio			No. Absol.	Ratio					UL					UL
		total up	16										Absolute					Relative
		total down	1											up axill	up infl	down axill	down infl	up axill	up infl	down axill	down infl
	4	upASA	1	0.25		downASA	0	0					ASA	1	0	0	0	0.25	0	0	0
	7	upTAR	0	0		downTAR	0	0					TAR	0	0	0	0	0	0	0	0
	23	upYUCCA	0	0		downYUCCA	0	0					YUCCA	0	0	0	0	0	0	0	0
	10	upILL/ILR	0	0		downILL/ILR	0	0					ILR	0	0	0	0	0	0	0	0
	22	upPIN	0	0		downPIN	0	0					PIN	0	4	0	1	0	0.153846	0	0.0384615
	5	upAUX/LAX	0	0		downAUX/LAX	0	0					AUX/LAX	0	0	0	0	0	0	0	0
	7	upABCB	0	0		downABCB	0	0					ABCB	0	0	0	0	0	0	0	0
	2	upPINOID	0	0		downPINOID	0	0					PINOID	0	0	0	0	0	0	0	0
	20	upAux/IAA	0	0		downAux/IAA	0	0					Aux/IAA	0	0	0	0	0	0	0	0
	6	upTIR1	0	0		downTIR1	0	0					TIR1	0	0	0	0	0	0	0	0
	1	upABP	0	0		downABP	0	0					ABP	0	0	0	0	0	0	0	0
	6	upAFB	0	0		downAFB	0	0					AFB	0	0	0	0	0	0	0	0
	31	upARF	0	0		downARF	0	0					ARF	0	0	0	0	0	0	0	0
	13	upWOX	0	0		downWOX	0	0					WOX	0	0	0	0	0	0	0	0
	54	upLBD	0	0		downLBD	0	0					LBD	0	0	0	0	0	0	0	0
	27	upGH3	0	0		downGH3	0	0					GH3	0	0	0	0	0	0	0	0
	49	up SAUR	1	0.0204082		downSAUR	0	0					SAUR	1	1	0	1	0.0204082	0.0142857	0	0.0142857
	56	up GRAS	0	0		downGRAS	0	0					GRAS	0	0	0	2	0	0	0	0.0392157
		up CYCP	0			downCYCP	0								0		0		0		0
		up CYCB	0			downCYCB	0								0		0		0		0
		up CYCA	0			downCYCA	1								0		0		0		0
		up CYC				downCYC									0		5		0		0
	39	upCYC	0	0		downCYC	1	0.025641					CYCLIN	0	0	1	5	0	0	0.025641	0.1
	382	up auxin	2	0.0052356		down auxin	1	0.0026178					Auxin	2	5	1	9	0.0052356	0.0116009	0.0026178	0.0208817
															0		0		0		0
	19	upLOX	0	0		downLOX	0	0					LOX	0	0	0	0	0	0	0	0
	3	upACOX/AOX	0	0		downACOX/AOX	0	0					AOX	0	0	0	0	0	0	0	0
	1	upMFP	0	0		downMFP	0	0					MFP	0	0	0	0	0	0	0	0
	8	upAOS	0	0		downAOS	0	0					AOS	0	2	0	1	0	0.181818	0	0.0909091
	2	upAOC	0	0		downAOC	0	0					AOC	0	0	0	0	0	0	0	0
	8	upOPR	2	0.25		downOPR	0	0					OPR	2	0	0	0	0.25	0	0	0
	4	upJAR	0	0		downJAR	0	0					JAR	0	0	0	0	0	0	0	0
	3	upCOI	0	0		downCOI	0	0					COI	0	0	0	0	0	0	0	0
	5	upJAZ	1	0.2		downJAZ	0	0					JAZ	1	0	0	0	0.2	0	0	0
	4	upNINJA	1	0.25		downNINJA	0	0					NINJA	1	2	0	0	0.25	0.4	0	0
	2	upMYC2	0	0		downMYC2	0	0					MYC2	0	0	0	0	0	0	0	0
	59	up JA	4	0.0677966		down JA	0	0					JA	4	4	0	1	0.0677966	0.0555556	0	0.0138889
															0		0		0		0
	3	upDAD	0	0		downDAD	0	0					DAD	0	0	0	0	0	0	0	0
	3	upMAX	0	0		downMAX	0	0					MAX	0	0	0	0	0	0	0	0
	9	upCCD	0	0		downCCD	0	0					CCD	0	0	0	0	0	0	0	0
	2	upD27	0	0		downD27	0	0					D26	0	0	0	0	0	0	0	0
	17	up SL	0	0		down SL	0	0					SL	0	0	0	0	0	0	0	0
															0		0		0		0
		upERF	2			downERF	0								3		0		0		0
		upERF1A	0			downERF1A	0								0		0		0		0
		upERF1B	3			downERF1B	0								0		0		0		0
	58	upERFs	5	0.0862069		downERFs	0	0					ERF	5	3	0	0	0.0862069	0.0857143	0	0
															0		0		0		0
	22	upPDR	1	0.0454545		downPDR	0	0					PDR	1	0	0	0	0.0454545	0	0	0
	12	upRAP	3	0.25		downRAP	0	0					RAP	3	2	0	0	0.25	0.25	0	0
	25	upAIL	0	0		downAIL	0	0					AIL	0	1	0	0	0	0.030303	0	0
	11	upCUL	0	0		downCUL	0	0					CUL	0	0	0	0	0	0	0	0
	7	upTPL	1	0.142857		downTPL	0	0					TPL	1	0	0	0	0.142857	0	0	0
	2	upRBX	0	0		downRBX	0	0					RBX	0	0	0	0	0	0	0	0
	2	upASK	0	0		downASK	0	0					ASK	0	0	0	0	0	#DIV/0!	0	#DIV/0!
	12	upHDA	0	0		downHDA	0	0					HDA	0	0	0	0	0	0	0	0
	93	upInteraction others	5	0.0537634		downInteraction others	0	0							3		0		0.0280374		0
															0		0		0		0
	151	up Interaction	10	0.0662252		down Interaction	0	0					Interaction	10	6	0	0	0.0662252	0.0422535	0	0
															0		0		0		0
	609	up total	16	0.0262726		down Total	1	0.00164204					Total	16	15	1	10	0.0262726	0.0225564	0.00164204	0.0150376

## Sheet: c)P.axill_infl_No_Li_SA
Supplemental Table S4 DEGs of upper tissues at 24 hpe
c) Petunia axillaris and Petunia inflata in shoot apex (SA), list and absolute and relative of number of genes with (M-value < -2 or > 2) and p < 0.05
Comparison of numbers of P. axillaris and P. inflata see line 130
I List of P. axillaris
Feature ID	Gene Families	Abbreviations	M-value	P-value (p<0.05)
Peaxi162Scf00003g02442.1	Cyclin	CYCD	-2.86	0.000238
Peaxi162Scf00007g02126.1	Cyclin	CYCD	-2.05	0.000286
Peaxi162Scf00081g01411.1	LOB domain-containing protein	LBD	-2.06	0.03
Peaxi162Scf00160g00031.1	Cyclin	CYCA	-4.67	9.1e-05
Peaxi162Scf00374g00723.1	GRAS	GRAS	-2.21	0.00436
Peaxi162Scf00403g00041.1	RAP	RAP	2.19	0.00096
Peaxi162Scf00468g00052.1	Ethylene-responsive transcription factor	ERF1B	2.25	8.68e-05
Peaxi162Scf00667g00615.1	novel interactor of JAZ	NINJA	2.94	0.06
Peaxi162Scf00767g00033.1	SAUR	SAUR	3.96	0.00189
Peaxi162Scf00848g00318.1	Cyclin	CYCA	-2.98	0.00204
Peaxi162Scf00882g00021.1	RAP	RAP	2.52	0.000572
Peaxi162Scf00970g00165.1	12-oxophytodienoate reductase	OPR	2.18	0.02
Peaxi162Scf01502g00007.1	SAUR	SAUR	2.07	0.00425
II Petunia axillaris SA	Number of up- and down-regulated genes, with (M-value < -2 or < 2) and p < 0.05												III Comparision of Petunia axillaris (axill) and Petunia inflata (infl), SA
		axillaris, SA
axillaris, shoot apex	Total number covered genes		No. Absol.	Ratio			No. Absol.	Ratio					SA					SA
		total up	6										Absolute					Relative
		total down	6											up axill	up infl	down axill	down infl	up axill	up infl	down axill	down infl
	4	upASA	0	0		downASA	0	0					ASA	0	0	0	0	0	0	0	0
	7	upTAR	0	0		downTAR	0	0					TAR	0	0	0	0	0	0	0	0
	23	upYUCCA	0	0		downYUCCA	0	0					YUCCA	0	0	0	0	0	0	0	0
	10	upILL/ILR	0	0		downILL/ILR	0	0					ILR	0	0	0	0	0	0	0	0
	22	upPIN	0	0		downPIN	0	0					PIN	0	0	0	0	0	0	0	0
	5	upAUX/LAX	0	0		downAUX/LAX	0	0					AUX/LAX	0	0	0	0	0	0	0	0
	7	upABCB	0	0		downABCB	0	0					ABCB	0	0	0	0	0	0	0	0
	2	upPINOID	0	0		downPINOID	0	0					PINOID	0	0	0	0	0	0	0	0
	20	upAux/IAA	0	0		downAux/IAA	0	0					Aux/IAA	0	1	0	0	0	0.047619	0	0
	6	upTIR1	0	0		downTIR1	0	0					TIR1	0	0	0	0	0	0	0	0
	1	upABP	0	0		downABP	0	0					ABP	0	0	0	0	0	0	0	0
	6	upAFB	0	0		downAFB	0	0					AFB	0	0	0	0	0	0	0	0
	31	upARF	0	0		downARF	0	0					ARF	0	0	0	0	0	0	0	0
	13	upWOX	0	0		downWOX	0	0					WOX	0	0	0	0	0	0	0	0
	54	upLBD	0	0		downLBD	1	0.0185185					LBD	0	0	1	1	0	0	0.0185185	0.0144928
	27	upGH3	0	0		downGH3	0	0					GH3	0	0	0	0	0	0	0	0
	49	up SAUR	2	0.0408163		downSAUR	0	0					SAUR	2	1	0	2	0.0408163	0.0142857	0	0.0285714
	56	up GRAS	0	0		downGRAS	1	0.0178571					GRAS	0	0	1	1	0	0	0.0178571	0.0196078
		up CYCD	0			downCYCD	2								0		0		0		0
		up CYCB	0			downCYCB	0								0		0		0		0
		up CYCA	0			downCYCA	2								0		0		0		0
		up CYC				downCYC									0		6		0		0
	39	upCYC	0	0		downCYC	4	0.102564					CYCLIN	0	0	4	6	0	0	0.102564	0.12
	382	up auxin	2	0.0052356		down auxin	6	0.0157068					Auxin	2	2	6	10	0.0052356	0.00464037	0.0157068	0.0232019
															0		0		0		0
	19	upLOX	0	0		downLOX	0	0					LOX	0	0	0	0	0	0	0	0
	3	upACOX/AOX	0	0		downACOX/AOX	0	0					AOX	0	0	0	0	0	0	0	0
	1	upMFP	0	0		downMFP	0	0					MFP	0	0	0	0	0	0	0	0
	8	upAOS	0	0		downAOS	0	0					AOS	0	0	0	0	0	0	0	0
	2	upAOC	0	0		downAOC	0	0					AOC	0	0	0	0	0	0	0	0
	8	upOPR	1	0.125		downOPR	0	0					OPR	1	0	0	0	0.125	0	0	0
	4	upJAR	0	0		downJAR	0	0					JAR	0	0	0	0	0	0	0	0
	3	upCOI	0	0		downCOI	0	0					COI	0	0	0	0	0	0	0	0
	5	upJAZ	0	0		downJAZ	0	0					JAZ	0	0	0	0	0	0	0	0
	4	upNINJA	0	0		downNINJA	0	0					NINJA	0	1	0	0	0	0.2	0	0
	2	upMYC2	0	0		downMYC2	0	0					MYC2	0	0	0	0	0	0	0	0
	59	up JA	1	0.0169492		down JA	0	0					JA	1	1	0	0	0.0169492	0.0138889	0	0
															0		0		0		0
	3	upDAD	0	0		downDAD	0	0					DAD	0	0	0	0	0	0	0	0
	3	upMAX	0	0		downMAX	0	0					MAX	0	0	0	0	0	0	0	0
	9	upCCD	0	0		downCCD	0	0					CCD	0	0	0	0	0	0	0	0
	2	upD27	0	0		downD27	0	0					D26	0	0	0	0	0	0	0	0
	17	up SL	0	0		down SL	0	0					SL	0	0	0	0	0	0	0	0
															0		0		0		0
		upERF	0			downERF	0								2		1		0		0
		upERF1A	0			downERF1A	0								0		0		0		0
		upERF1B	1			downERF1B	0								0		0		0		0
	58	upERFs	1	0.0172414		downERFs	0	0					ERF	1	2	0	1	0.0172414	0.0571429	0	0.0285714
															0		0		0		0
	22	upPDR	0	0		downPDR	0	0					PDR	0	0	0	0	0	0	0	0
	12	upRAP	2	0.166667		downRAP	0	0					RAP	2	2	0	0	0.166667	0.25	0	0
	25	upAIL	0	0		downAIL	0	0					AIL	0	1	0	0	0	0.030303	0	0
	11	upCUL	0	0		downCUL	0	0					CUL	0	0	0	0	0	0	0	0
	7	upTPL	0	0		downTPL	0	0					TPL	0	0	0	0	0	0	0	0
	2	upRBX	0	0		downRBX	0	0					RBX	0	0	0	0	0	0	0	0
	2	upASK	0	0		downASK	0	0					ASK	0	0	0	0	0		0
	12	upHDA	0	0		downHDA	0	0					HDA	0	0	0	1	0	0	0	0.0588235
	93	upInteraction others	2	0.0215054		downInteraction others	0	0							3		1		0.0280374		0.00934579
															0		0		0		0
	151	up Interaction	3	0.0198675		down Interaction	0	0					Interaction	3	5	0	2	0.0198675	0.0352113	0	0.0140845
															0		0		0		0
	609	up total	6	0.00985222		down Total	6	0.00985222					Total	6	8	6	12	0.00985222	0.0120301	0.00985222	0.0180451

## Sheet: d)P.axill_infl_No_Li_US
Supplemental Table S4 DEGs of upper tissues at 24 hpe
d) Petunia axillaris and Petunia inflata in upper stem (US), list and absolute and relative of number of genes with (M-value < -2 or > 2) and p < 0.05
Comparison of numbers of P. axillaris and P. inflata see line 130
I List of P. axillaris
Feature ID	Gene Families	Abbreviations	M-value	P-value (p<0.05)
Peaxi162Scf00001g00352.1	Ethylene-responsive transcription factor	ERF	3.55	0.000798
Peaxi162Scf00038g01035.1	pleiotropic drug resistance	PDR	2.53	0.00244
Peaxi162Scf00047g00925.1	pleiotropic drug resistance	PDR	2.59	0.00252
Peaxi162Scf00065g01120.1	RAP	RAP	2.66	0.02
Peaxi162Scf00081g01411.1	LOB domain-containing protein	LBD	-2.03	0.02
Peaxi162Scf00088g01321.1	12-oxophytodienoate reductase	OPR	-2.44	0.00702
Peaxi162Scf00102g01713.1	Ethylene-responsive transcription factor	ERF	-2.36	0.00265
Peaxi162Scf00160g00031.1	Cyclin	CYCA	-3.26	0.00212
Peaxi162Scf00175g00218.1	novel interactor of JAZ	NINJA	2.06	0.02
Peaxi162Scf00311g00092.1	SAUR	SAUR	-2.08	0.00193
Peaxi162Scf00314g00628.1	Ethylene-responsive transcription factor	ERF	5.47	2.95e-07
Peaxi162Scf00362g01148.1	SAUR	SAUR	-2.29	0.02
Peaxi162Scf00362g01159.1	SAUR	SAUR	-2.5	0.01
Peaxi162Scf00468g00052.1	Ethylene-responsive transcription factor	ERF1B	2.72	5.58e-05
Peaxi162Scf00549g00427.1	Cyclin	CYCD	-2.13	0.0073
Peaxi162Scf00559g00009.1	LOB domain-containing protein	LBD	-2.03	0.00915
Peaxi162Scf00640g00057.1	SAUR	SAUR	-3.38	0.00211
Peaxi162Scf00667g00615.1	novel interactor of JAZ	NINJA	3.81	0.02
Peaxi162Scf00767g00033.1	SAUR	SAUR	2.89	0.00296
Peaxi162Scf00848g00318.1	Cyclin	CYCA	-3.33	0.00271
Peaxi162Scf00882g00021.1	RAP	RAP	3.61	0.00778
Peaxi162Scf00970g00114.1	12-oxophytodienoate reductase	OPR	2.95	0.000622
Peaxi162Scf00970g00165.1	12-oxophytodienoate reductase	OPR	3.52	0.00164
Peaxi162Scf00976g00113.1	Auxin efflux carrier	PIN	-3.82	0.000444
Peaxi162Scf01099g00011.1	Ethylene-responsive transcription factor	ERF	-2.47	0.000354
Peaxi162Scf01554g00011.1	Cyclin	CYCA	-2.29	0.00229
Peaxi162Scf01560g00009.1	Ethylene-responsive transcription factor	ERF1B	2.14	0.03
II Petunia axillaris US	Number of up- and down-regulated genes, with (M-value < -2 or < 2) and p < 0.05												III Comparision of Petunia axillaris (axill) and Petunia inflata (infl), US
		axillaris, US
axillaris, upper stem	Total number covered genes		No. Absol.	Ratio			No. Absol.	Ratio					US					US
		total up	13										Absolute					Relative
		total down	14											up axill	up infl	down axill	down infl	up axill	up infl	down axill	down infl
	4	upASA	0	0		downASA	0	0					ASA	0	0	0	0	0	0	0	0
	7	upTAR	0	0		downTAR	0	0					TAR	0	0	0	2	0	0	0	0.25
	23	upYUCCA	0	0		downYUCCA	0	0					YUCCA	0	0	0	2	0	0	0	0.08
	10	upILL/ILR	0	0		downILL/ILR	0	0					ILR	0	0	0	0	0	0	0	0
	22	upPIN	0	0		downPIN	1	0.0454545					PIN	0	0	1	1	0	0	0.0454545	0.0384615
	5	upAUX/LAX	0	0		downAUX/LAX	0	0					AUX/LAX	0	0	0	0	0	0	0	0
	7	upABCB	0	0		downABCB	0	0					ABCB	0	0	0	0	0	0	0	0
	2	upPINOID	0	0		downPINOID	0	0					PINOID	0	0	0	0	0	0	0	0
	20	upAux/IAA	0	0		downAux/IAA	0	0					Aux/IAA	0	0	0	0	0	0	0	0
	6	upTIR1	0	0		downTIR1	0	0					TIR1	0	0	0	0	0	0	0	0
	1	upABP	0	0		downABP	0	0					ABP	0	0	0	0	0	0	0	0
	6	upAFB	0	0		downAFB	0	0					AFB	0	0	0	0	0	0	0	0
	31	upARF	0	0		downARF	0	0					ARF	0	0	0	0	0	0	0	0
	13	upWOX	0	0		downWOX	0	0					WOX	0	0	0	0	0	0	0	0
	54	upLBD	0	0		downLBD	2	0.037037					LBD	0	1	2	2	0	0.0144928	0.037037	0.0289855
	27	upGH3	0	0		downGH3	0	0					GH3	0	0	0	1	0	0	0	0.0526316
	49	up SAUR	1	0.0204082		downSAUR	4	0.0816327					SAUR	1	0	4	3	0.0204082	0	0.0816327	0.0428571
	56	up GRAS	0	0		downGRAS	0	0					GRAS	0	1	0	0	0	0.0196078	0	0
		up CYCD	0			downCYCD	1								0		0		0		0
		up CYCB	0			downCYCB	0								0		0		0		0
		up CYCA	0			downCYCA	3								0		0		0		0
		up CYC				downCYC									0		12		0		0
	39	upCYC	0	0		downCYC	4	0.102564					CYCLIN	0	0	4	12	0	0	0.102564	0.24
	382	up auxin	1	0.0026178		down auxin	11	0.0287958					Auxin	1	2	11	23	0.0026178	0.00464037	0.0287958	0.0533643
															0		0		0		0
	19	upLOX	0	0		downLOX	0	0					LOX	0	1	0	0	0	0.0454545	0	0
	3	upACOX/AOX	0	0		downACOX/AOX	0	0					AOX	0	0	0	0	0	0	0	0
	1	upMFP	0	0		downMFP	0	0					MFP	0	0	0	0	0	0	0	0
	8	upAOS	0	0		downAOS	0	0					AOS	0	2	0	0	0	0.181818	0	0
	2	upAOC	0	0		downAOC	0	0					AOC	0	0	0	0	0	0	0	0
	8	upOPR	2	0.25		downOPR	1	0.125					OPR	2	0	1	0	0.25	0	0.125	0
	4	upJAR	0	0		downJAR	0	0					JAR	0	0	0	0	0	0	0	0
	3	upCOI	0	0		downCOI	0	0					COI	0	0	0	0	0	0	0	0
	5	upJAZ	0	0		downJAZ	0	0					JAZ	0	2	0	0	0	0.25	0	0
	4	upNINJA	2	0.5		downNINJA	0	0					NINJA	2	2	0	0	0.5	0.4	0	0
	2	upMYC2	0	0		downMYC2	0	0					MYC2	0	0	0	0	0	0	0	0
	59	up JA	4	0.0677966		down JA	1	0.0169492					JA	4	7	1	0	0.0677966	0.0972222	0.0169492	0
															0		0		0		0
	3	upDAD	0	0		downDAD	0	0					DAD	0	0	0	0	0	0	0	0
	3	upMAX	0	0		downMAX	0	0					MAX	0	0	0	0	0	0	0	0
	9	upCCD	0	0		downCCD	0	0					CCD	0	0	0	0	0	0	0	0
	2	upD27	0	0		downD27	0	0					D26	0	0	0	0	0	0	0	0
	17	up SL	0	0		down SL	0	0					SL	0	0	0	0	0	0	0	0
															0		0		0		0
		upERF	2			downERF	2								3		0		0		0
		upERF1A	0			downERF1A	0								0		0		0		0
		upERF1B	2			downERF1B	0								0		0		0		0
	58	upERFs	4	0.0689655		downERFs	2	0.0344828					ERF	4	3	2	0	0.0689655	0.0857143	0.0344828	0
															0		0		0		0
	22	upPDR	2	0.0909091		downPDR	0	0					PDR	2	3	0	0	0.0909091	0.111111	0	0
	12	upRAP	2	0.166667		downRAP	0	0					RAP	2	2	0	0	0.166667	0.25	0	0
	25	upAIL	0	0		downAIL	0	0					AIL	0	0	0	0	0	0	0	0
	11	upCUL	0	0		downCUL	0	0					CUL	0	0	0	0	0	0	0	0
	7	upTPL	0	0		downTPL	0	0					TPL	0	0	0	0	0	0	0	0
	2	upRBX	0	0		downRBX	0	0					RBX	0	0	0	0	0	0	0	0
	2	upASK	0	0		downASK	0	0					ASK	0	0	0	0	0		0
	12	upHDA	0	0		downHDA	0	0					HDA	0	0	0	0	0	0	0	0
	93	upInteraction others	4	0.0430108		downInteraction others	0	0							5		0		0.046729		0
															0		0		0		0
	151	up Interaction	8	0.0529801		down Interaction	2	0.013245					Interaction	8	8	2	0	0.0529801	0.056338	0.013245	0
															0		0		0		0
	609	up total	13	0.0213465		down Total	14	0.0229885					Total	13	17	14	23	0.0213465	0.0255639	0.0229885	0.0345865

## Sheet: e)P.infl_No_Li_No_BL
Supplemental Table S4 DEGs of upper tissues at 24 hpe
e) Petunia inflata in basal leaves (BL), list and absolute and relative of number of genes with (M-value < -2 or > 2) and p < 0.05
List
Feature ID	Gene Families	Abbreviations	M-value	P-value (p<0.05)
Peinf101Scf00019g19010.1	SMALL AUXIN UPREGULATED	SAUR	-2.57	0.000117
Peinf101Scf00138g00002.1	GIBBERELLIC ACID INSENSITIVE;	GRAS	-3.46	0.00141
Peinf101Scf00149g02001.1	WOUND INDUCED DEDIFFERENTIATION	RAP	2.51	0.000314
Peinf101Scf00160g17008.1	NOVEL INTERACTOR OF JAZ	NINJA	3.55	5.78e-05
Peinf101Scf00197g15008.1	PIN-FORMED	PIN	2.32	0.02
Peinf101Scf00476g02001.1	GIBBERELLIC ACID INSENSITIVE;	GRAS	-2.65	0.000842
Peinf101Scf00506g20009.1	SMALL AUXIN UPREGULATED	SAUR	3.27	0.000433
Peinf101Scf00610g04002.1	ETHYLENE-RESPONSIVE TRANSCRIPTION FACTOR	ERF	-2.27	0.00607
Peinf101Scf00889g00012.1	ETHYLENE-RESPONSIVE TRANSCRIPTION FACTOR	ERF	2.49	0.00302
Peinf101Scf00914g07044.1	12-OXOPHYTODIENOATE REDUCTASE	OPR	-2.05	0.000595
Peinf101Scf00982g03030.1	PIN-FORMED	PIN	3.77	0.01
Peinf101Scf00982g04003.1	PIN-FORMED	PIN	3.74	0.01
Peinf101Scf01077g02003.1	ETHYLENE-RESPONSIVE TRANSCRIPTION FACTOR	ERF	2.66	0.00162
Peinf101Scf01278g09073.1	NOVEL INTERACTOR OF JAZ	NINJA	2.26	0.000525
Peinf101Scf01310g01017.1	PLETHORA	AIL	2.24	0.000623
Peinf101Scf01775g10044.1	PIN-FORMED	PIN	3.38	0.02
Peinf101Scf02318g02055.1	SMALL AUXIN UPREGULATED	SAUR	-3.55	0.000802
Peinf101Scf02422g00016.1	PIN-FORMED	PIN	-2.39	0.000115
Peinf101Scf03456g00018.1	ALLENE OXIDE SYNTHASE	AOS	3.46	0.000186
Peinf101Scf03539g00043.1	ALLENE OXIDE SYNTHASE	AOS	-2.15	0.000127
Peinf101Scf03714g00001.1	WOUND INDUCED DEDIFFERENTIATION	RAP	2.07	0.00163
Peinf101Scf05577g00047.1	ALLENE OXIDE SYNTHASE	AOS	4.52	5.88e-05
Peinf101Scf05738g00025.1	PIN-FORMED	PIN	3.64	0.01
Absolute and relative numbers
inflata, basal leaves	Total number covered genes		No. Absol.	Ratio			No. Absol.	Ratio
		total up	15
		total down	8
	5	upASA	0	0		downASA	0	0
	8	upTAR	0	0		downTAR	0	0
	25	upYUCCA	0	0		downYUCCA	0	0
	12	upILL/ILR	0	0		downILL/ILR	0	0
	26	upPIN	5	0.192308		downPIN	1	0.0384615
	6	upAUX/LAX	0	0		downAUX/LAX	0	0
	5	upABCB	0	0		downABCB	0	0
	2	upPINOID	0	0		downPINOID	0	0
	21	upAux/IAA	0	0		downAux/IAA	0	0
	7	upTIR1	0	0		downTIR1	0	0
	2	upABP	0	0		downABP	0	0
	7	upAFB	0	0		downAFB	0	0
	30	upARF	0	0		downARF	0	0
	16	upWOX	0	0		downWOX	0	0
	69	upLBD	0	0		downLBD	0	0
	19	upGH3	0	0		downGH3	0	0
	70	up SAUR	1	0.0142857		downSAUR	2	0.0285714
	51	up GRAS	0	0		downGRAS	2	0.0392157
		up CYCP	0			downCYCP	0
		up CYCB	0			downCYCB	0
		up CYCA	0			downCYCA	0
		up CYC				downCYC
	50	upCYC	0	0		downCYC	0	0
	431	up auxin	6	0.0139211		down auxin	5	0.0116009
	22	upLOX	0	0		downLOX	0	0
	3	upACOX/AOX	0	0		downACOX/AOX	0	0
	1	upMFP	0	0		downMFP	0	0
	11	upAOS	2	0.181818		downAOS	1	0.0909091
	1	upAOC	0	0		downAOC	0	0
	9	upOPR	0	0		downOPR	1	0.111111
	5	upJAR	0	0		downJAR	0	0
	5	upCOI	0	0		downCOI	0	0
	8	upJAZ	0	0		downJAZ	0	0
	5	upNINJA	2	0.4		downNINJA	0	0
	2	upMYC2	0	0		downMYC2	0	0
	72	up JA	4	0.0555556		down JA	2	0.0277778
	3	upDAD	0	0		downDAD	0	0
	3	upMAX	0	0		downMAX	0	0
	12	upCCD	0	0		downCCD	0	0
	2	upD27	0	0		downD27	0	0
	20	up SL	0	0		down SL	0	0
		upERF	2			downERF	1
		upERF1A	0			downERF1A	0
		upERF1B	0			downERF1B	0
	35	upERFs	2	0.0571429		downERFs	1	0.0285714
	27	upPDR	0	0		downPDR	0	0
	8	upRAP	2	0.25		downRAP	0	0
	33	upAIL	1	0.030303		downAIL	0	0
	11	upCUL	0	0		downCUL	0	0
	8	upTPL	0	0		downTPL	0	0
	3	upRBX	0	0		downRBX	0	0
	0	upASK	0	#DIV/0!		downASK	0	#DIV/0!
	17	upHDA	0	0		downHDA	0	0
	107	upInteraction others	3	0.0280374		downInteraction others	0	0
	142	up Interaction	5	0.0352113		down Interaction	1	0.00704225
	665	up total	15	0.0225564		down Total	8	0.0120301

## Sheet: f)P.infl_Li_No_UL
Supplemental Table S4 DEGs of upper tissues at 24 hpe
f) Petunia inflata in upper leaves (UL), list and absolute and relative of number of genes with (M-value < -2 or > 2) and p < 0.05
List
Feature ID	Gene Families	Abbreviations	M-value	P-value (p<0.05)
Peinf101Ctg13455686g00004.1	CYCLIN	CYC	-2.25	0.0037
Peinf101Scf00019g01033.1	CYCLIN	CYC	-2.73	0.02
Peinf101Scf00070g13002.1	CYCLIN	CYC	-2.22	0.00815
Peinf101Scf00125g12025.1	CYCLIN	CYC	-2.26	0.000295
Peinf101Scf00138g00002.1	GIBBERELLIC ACID INSENSITIVE;	GRAS	-2.05	0.04
Peinf101Scf00149g02001.1	WOUND INDUCED DEDIFFERENTIATION	RAP	2.73	0.000432
Peinf101Scf00160g17008.1	NOVEL INTERACTOR OF JAZ	NINJA	3.12	0.00142
Peinf101Scf00176g06007.1	ETHYLENE-RESPONSIVE TRANSCRIPTION FACTOR	ERF	2.84	0.00393
Peinf101Scf00476g02001.1	GIBBERELLIC ACID INSENSITIVE;	GRAS	-2.01	0.00644
Peinf101Scf00506g20009.1	SMALL AUXIN UPREGULATED	SAUR	4.34	0.00612
Peinf101Scf00576g03024.1	GIBBERELLIC ACID INSENSITIVE;	GRAS	2.03	0.08
Peinf101Scf00889g00012.1	ETHYLENE-RESPONSIVE TRANSCRIPTION FACTOR	ERF	2.04	0.02
Peinf101Scf00982g03030.1	PIN-FORMED	PIN	4.09	0.02
Peinf101Scf00982g04003.1	PIN-FORMED	PIN	3.96	0.01
Peinf101Scf01077g02003.1	ETHYLENE-RESPONSIVE TRANSCRIPTION FACTOR	ERF	3.17	0.000654
Peinf101Scf01252g01010.1	CYCLIN	CYC	-2.97	0.00607
Peinf101Scf01278g09073.1	NOVEL INTERACTOR OF JAZ	NINJA	2.14	0.00447
Peinf101Scf01310g01017.1	PLETHORA	AIL	2.2	0.00495
Peinf101Scf01775g10044.1	PIN-FORMED	PIN	3.41	0.03
Peinf101Scf02318g02055.1	SMALL AUXIN UPREGULATED	SAUR	-3.52	0.00516
Peinf101Scf02422g00016.1	PIN-FORMED	PIN	-2.22	1.78e-06
Peinf101Scf03456g00018.1	ALLENE OXIDE SYNTHASE	AOS	2.05	0.03
Peinf101Scf03690g00002.1	ALLENE OXIDE SYNTHASE	AOS	-2.06	0.00314
Peinf101Scf03714g00001.1	WOUND INDUCED DEDIFFERENTIATION	RAP	2.16	0.00317
Peinf101Scf05577g00047.1	ALLENE OXIDE SYNTHASE	AOS	2.43	0.04
Peinf101Scf05738g00025.1	PIN-FORMED	PIN	3.95	0.02
Absolute and relative numbers
inflata, upper leaves	Total number covered genes		No. Absol.	Ratio			No. Absol.	Ratio
		total up	15
		total down	10
	5	upASA	0	0		downASA	0	0
	8	upTAR	0	0		downTAR	0	0
	25	upYUCCA	0	0		downYUCCA	0	0
	12	upILL/ILR	0	0		downILL/ILR	0	0
	26	upPIN	4	0.153846		downPIN	1	0.0384615
	6	upAUX/LAX	0	0		downAUX/LAX	0	0
	5	upABCB	0	0		downABCB	0	0
	2	upPINOID	0	0		downPINOID	0	0
	21	upAux/IAA	0	0		downAux/IAA	0	0
	7	upTIR1	0	0		downTIR1	0	0
	2	upABP	0	0		downABP	0	0
	7	upAFB	0	0		downAFB	0	0
	30	upARF	0	0		downARF	0	0
	16	upWOX	0	0		downWOX	0	0
	69	upLBD	0	0		downLBD	0	0
	19	upGH3	0	0		downGH3	0	0
	70	up SAUR	1	0.0142857		downSAUR	1	0.0142857
	51	up GRAS	0	0		downGRAS	2	0.0392157
		up CYCP	0			downCYCP	0
		up CYCB	0			downCYCB	0
		up CYCA	0			downCYCA	0
		up CYC	0			downCYC	5
	50	upCYC	0	0		downCYC	5	0.1
	431	up auxin	5	0.0116009		down auxin	9	0.0208817
	22	upLOX	0	0		downLOX	0	0
	3	upACOX/AOX	0	0		downACOX/AOX	0	0
	1	upMFP	0	0		downMFP	0	0
	11	upAOS	2	0.181818		downAOS	1	0.0909091
	1	upAOC	0	0		downAOC	0	0
	9	upOPR	0	0		downOPR	0	0
	5	upJAR	0	0		downJAR	0	0
	5	upCOI	0	0		downCOI	0	0
	8	upJAZ	0	0		downJAZ	0	0
	5	upNINJA	2	0.4		downNINJA	0	0
	2	upMYC2	0	0		downMYC2	0	0
	72	up JA	4	0.0555556		down JA	1	0.0138889
	3	upDAD	0	0		downDAD	0	0
	3	upMAX	0	0		downMAX	0	0
	12	upCCD	0	0		downCCD	0	0
	2	upD27	0	0		downD27	0	0
	20	up SL	0	0		down SL	0	0
		upERF	3			downERF	0
		upERF1A	0			downERF1A	0
		upERF1B	0			downERF1B	0
	35	upERFs	3	0.0857143		downERFs	0	0
	27	upPDR	0	0		downPDR	0	0
	8	upRAP	2	0.25		downRAP	0	0
	33	upAIL	1	0.030303		downAIL	0	0
	11	upCUL	0	0		downCUL	0	0
	8	upTPL	0	0		downTPL	0	0
	3	upRBX	0	0		downRBX	0	0
	0	upASK	0	#DIV/0!		downASK	0	#DIV/0!
	17	upHDA	0	0		downHDA	0	0
	107	upInteraction others	3	0.0280374		downInteraction others	0	0
	142	up Interaction	6	0.0422535		down Interaction	0	0
	665	up total	15	0.0225564		down Total	10	0.0150376

## Sheet: g)P.infl_No_Li_SA
Supplemental Table S4 DEGs of upper tissues at 24 hpe
g) Petunia inflata in shoot apex (SA), list and absolute and relative of number of genes with (M-value < -2 or > 2) and p < 0.05
List
Peinf101Ctg13381394g00001.1	SMALL AUXIN UPREGULATED	SAUR	-2.82	0.01
Peinf101Ctg13455686g00004.1	CYCLIN	CYC	-2.63	0.00105
Peinf101Ctg13665749g00003.1	CYCLIN	CYC	-2.48	0.00443
Peinf101Scf00013g06013.1	LOB (LATERAL ORGAN BOUNDARIES) DOMAIN-CONTAINING PROTEIN	LBD	-2.43	0.00164
Peinf101Scf00013g13011.1	CYCLIN	CYC	-2.5	0.00445
Peinf101Scf00125g12025.1	CYCLIN	CYC	-3.55	0.00319
Peinf101Scf00149g02001.1	WOUND INDUCED DEDIFFERENTIATION	RAP	2.61	0.00168
Peinf101Scf00160g17008.1	NOVEL INTERACTOR OF JAZ	NINJA	3.17	0.00332
Peinf101Scf00176g06007.1	ETHYLENE-RESPONSIVE TRANSCRIPTION FACTOR	ERF	2.86	0.00182
Peinf101Scf00445g10016.1	PLEIOTROPIC DRUG RESISTANCE	PDR	-2.09	0.05
Peinf101Scf00476g02001.1	GIBBERELLIC ACID INSENSITIVE;	GRAS	-2.02	0.00695
Peinf101Scf00506g20009.1	SMALL AUXIN UPREGULATED	SAUR	3.73	0.01
Peinf101Scf00580g04001.1	CYCLIN	CYC	-2.48	0.00046
Peinf101Scf00872g10023.1	HISTONE DEACETYLASE	HDA	-2.22	0.000175
Peinf101Scf01077g02003.1	ETHYLENE-RESPONSIVE TRANSCRIPTION FACTOR	ERF	2.97	0.0011
Peinf101Scf01136g00001.1	ETHYLENE-RESPONSIVE TRANSCRIPTION FACTOR	ERF	-2.07	0.00161
Peinf101Scf01310g01017.1	PLETHORA	AIL	2.16	0.00676
Peinf101Scf02187g00002.1	CYCLIN	CYC	-2.65	0.01
Peinf101Scf02318g02055.1	SMALL AUXIN UPREGULATED	SAUR	-2.6	0.0068
Peinf101Scf02757g03063.1	INDOLE-3-ACETIC ACID RESPONSIVE PROTEIN	IAA	2.03	0.0027
Peinf101Scf03714g00001.1	WOUND INDUCED DEDIFFERENTIATION	RAP	2.03	0.00679
Absolute and relative numbers
inflata, shoot apex	Total number covered genes		No. Absol.	Ratio			No. Absol.	Ratio
		total up	8
		total down	12
	5	upASA	0	0		downASA	0	0
	8	upTAR	0	0		downTAR	0	0
	25	upYUCCA	0	0		downYUCCA	0	0
	12	upILL/ILR	0	0		downILL/ILR	0	0
	26	upPIN	0	0		downPIN	0	0
	6	upAUX/LAX	0	0		downAUX/LAX	0	0
	5	upABCB	0	0		downABCB	0	0
	2	upPINOID	0	0		downPINOID	0	0
	21	upAux/IAA	1	0.047619		downAux/IAA	0	0
	7	upTIR1	0	0		downTIR1	0	0
	2	upABP	0	0		downABP	0	0
	7	upAFB	0	0		downAFB	0	0
	30	upARF	0	0		downARF	0	0
	16	upWOX	0	0		downWOX	0	0
	69	upLBD	0	0		downLBD	1	0.0144928
	19	upGH3	0	0		downGH3	0	0
	70	up SAUR	1	0.0142857		downSAUR	2	0.0285714
	51	up GRAS	0	0		downGRAS	1	0.0196078
		up CYCP	0			downCYCP	0
		up CYCB	0			downCYCB	0
		up CYCA	0			downCYCA	0
		up CYC	0			downCYC	6
	50	upCYC	0	0		downCYC	6	0.12
	431	up auxin	2	0.00464037		down auxin	10	0.0232019
	22	upLOX	0	0		downLOX	0	0
	3	upACOX/AOX	0	0		downACOX/AOX	0	0
	1	upMFP	0	0		downMFP	0	0
	11	upAOS	0	0		downAOS	0	0
	1	upAOC	0	0		downAOC	0	0
	9	upOPR	0	0		downOPR	0	0
	5	upJAR	0	0		downJAR	0	0
	5	upCOI	0	0		downCOI	0	0
	8	upJAZ	0	0		downJAZ	0	0
	5	upNINJA	1	0.2		downNINJA	0	0
	2	upMYC2	0	0		downMYC2	0	0
	72	up JA	1	0.0138889		down JA	0	0
	3	upDAD	0	0		downDAD	0	0
	3	upMAX	0	0		downMAX	0	0
	12	upCCD	0	0		downCCD	0	0
	2	upD27	0	0		downD27	0	0
	20	up SL	0	0		down SL	0	0
		upERF	2			downERF	1
		upERF1A	0			downERF1A	0
		upERF1B	0			downERF1B	0
	35	upERFs	2	0.0571429		downERFs	1	0.0285714
	27	upPDR	0	0		downPDR	0	0
	8	upRAP	2	0.25		downRAP	0	0
	33	upAIL	1	0.030303		downAIL	0	0
	11	upCUL	0	0		downCUL	0	0
	8	upTPL	0	0		downTPL	0	0
	3	upRBX	0	0		downRBX	0	0
	0	upASK	0	#DIV/0!		downASK	0	#DIV/0!
	17	upHDA	0	0		downHDA	1	0.0588235
	107	upInteraction others	3	0.0280374		downInteraction others	1	0.00934579
	142	up Interaction	5	0.0352113		down Interaction	2	0.0140845
	665	up total	8	0.0120301		down Total	12	0.0180451

## Sheet: h)P.infl_No_Li_US
Supplemental Table S4 DEGs of upper tissues at 24 hpe
h) Petunia inflata in uper stem (US), list and absolute and relative of number of genes with (M-value < -2 or > 2) and p < 0.05
List
Peinf101Ctg13455686g00004.1	CYCLIN	CYC	-2.88	0.01
Peinf101Ctg13655775g00003.1	JASMONATE ZIM-DOMAIN PROTEIN	JAZ	2.25	0.01
Peinf101Ctg13665749g00003.1	CYCLIN	CYC	-2.15	0.0092
Peinf101Scf00013g02014.1	ALPHA/BETA HYDROLASES	DAD	2.06	0.07
Peinf101Scf00013g06013.1	LOB (LATERAL ORGAN BOUNDARIES) DOMAIN-CONTAINING PROTEIN	LBD	-2.76	0.00653
Peinf101Scf00013g13011.1	CYCLIN	CYC	-3.19	0.00434
Peinf101Scf00019g21001.1	SMALL AUXIN UPREGULATED	SAUR	-2.24	0.09
Peinf101Scf00070g13002.1	CYCLIN	CYC	-2.49	0.00412
Peinf101Scf00125g12025.1	CYCLIN	CYC	-3.74	0.000136
Peinf101Scf00149g02001.1	WOUND INDUCED DEDIFFERENTIATION	RAP	3.37	0.00427
Peinf101Scf00160g17008.1	NOVEL INTERACTOR OF JAZ	NINJA	2.59	0.01
Peinf101Scf00176g06007.1	ETHYLENE-RESPONSIVE TRANSCRIPTION FACTOR	ERF	2.48	0.00661
Peinf101Scf00191g44010.1	YUCCA	YUC	-2.52	0.02
Peinf101Scf00217g06022.1	GRETCHEN HAGEN	GH3	-3.14	0.000485
Peinf101Scf00357g04012.1	LOB (LATERAL ORGAN BOUNDARIES) DOMAIN-CONTAINING PROTEIN	LBD	4.37	0.000359
Peinf101Scf00373g18017.1	YUCCA	YUC	-2.7	0.00938
Peinf101Scf00437g01014.1	PLEIOTROPIC DRUG RESISTANCE	PDR	4.3	3.33e-07
Peinf101Scf00443g00002.1	SMALL AUXIN UPREGULATED	SAUR	-2.21	0.00786
Peinf101Scf00471g08022.1	CYCLIN	CYC	-2.25	0.00318
Peinf101Scf00500g16047.1	TRYPTOPHAN AMINOTRANSFERASE RELATED	TAR	-3.35	0.00495
Peinf101Scf00506g20009.1	SMALL AUXIN UPREGULATED	SAUR	2.95	0.06
Peinf101Scf00580g04001.1	CYCLIN	CYC	-2.9	0.01
Peinf101Scf00633g00019.1	LIPOXYGENASE	LOX	4.01	0.000595
Peinf101Scf00686g01014.1	PLEIOTROPIC DRUG RESISTANCE	PDR	5.77	1.72e-06
Peinf101Scf00889g00012.1	ETHYLENE-RESPONSIVE TRANSCRIPTION FACTOR	ERF	3.09	0.000328
Peinf101Scf00889g19036.1	TRYPTOPHAN AMINOTRANSFERASE RELATED	TAR	-2.12	0.02
Peinf101Scf00936g05014.1	CYCLIN	CYC	-2.38	0.00015
Peinf101Scf01077g02003.1	ETHYLENE-RESPONSIVE TRANSCRIPTION FACTOR	ERF	2.58	0.00235
Peinf101Scf01180g00002.1	ALLENE OXIDE SYNTHASE	AOS	3.42	0.000559
Peinf101Scf01186g00006.1	GIBBERELLIC ACID INSENSITIVE;	GRAS	4.19	7.97e-05
Peinf101Scf01218g11012.1	PIN-FORMED	PIN	-5.3	4.61e-05
Peinf101Scf01278g09073.1	NOVEL INTERACTOR OF JAZ	NINJA	2.05	0.00279
Peinf101Scf01376g00007.1	LOB (LATERAL ORGAN BOUNDARIES) DOMAIN-CONTAINING PROTEIN	LBD	-2.36	0.03
Peinf101Scf01794g14006.1	CYCLIN	CYC	-2.07	0.000145
Peinf101Scf02187g00002.1	CYCLIN	CYC	-2.12	0.00105
Peinf101Scf02312g02025.1	PLEIOTROPIC DRUG RESISTANCE	PDR	3.03	0.000302
Peinf101Scf02318g01034.1	SMALL AUXIN UPREGULATED	SAUR	-2.27	0.00357
Peinf101Scf02318g02055.1	SMALL AUXIN UPREGULATED	SAUR	-3.16	0.00252
Peinf101Scf02510g00004.1	CYCLIN	CYC	-3.13	0.03
Peinf101Scf03714g00001.1	WOUND INDUCED DEDIFFERENTIATION	RAP	2.02	0.00685
Peinf101Scf03815g00017.1	JASMONATE ZIM-DOMAIN PROTEIN	JAZ	2.28	0.02
Peinf101Scf04399g01015.1	CYCLIN	CYC	-2.64	0.000782
Peinf101Scf05577g00047.1	ALLENE OXIDE SYNTHASE	AOS	3.07	0.00115
Absolute and relative numbers
inflata, upper stem	Total number covered genes		No. Absol.	Ratio			No. Absol.	Ratio
		total up	17
		total down	23
	5	upASA	0	0		downASA	0	0
	8	upTAR	0	0		downTAR	2	0.25
	25	upYUCCA	0	0		downYUCCA	2	0.08
	12	upILL/ILR	0	0		downILL/ILR	0	0
	26	upPIN	0	0		downPIN	1	0.0384615
	6	upAUX/LAX	0	0		downAUX/LAX	0	0
	5	upABCB	0	0		downABCB	0	0
	2	upPINOID	0	0		downPINOID	0	0
	21	upAux/IAA	0	0		downAux/IAA	0	0
	7	upTIR1	0	0		downTIR1	0	0
	2	upABP	0	0		downABP	0	0
	7	upAFB	0	0		downAFB	0	0
	30	upARF	0	0		downARF	0	0
	16	upWOX	0	0		downWOX	0	0
	69	upLBD	1	0.0144928		downLBD	2	0.0289855
	19	upGH3	0	0		downGH3	1	0.0526316
	70	up SAUR	0	0		downSAUR	3	0.0428571
	51	up GRAS	1	0.0196078		downGRAS	0	0
		up CYCP	0			downCYCP	0
		up CYCB	0			downCYCB	0
		up CYCA	0			downCYCA	0
		up CYC	0			downCYC	12
	50	upCYC	0	0		downCYC	12	0.24
	431	up auxin	2	0.00464037		down auxin	23	0.0533643
	22	upLOX	1	0.0454545		downLOX	0	0
	3	upACOX/AOX	0	0		downACOX/AOX	0	0
	1	upMFP	0	0		downMFP	0	0
	11	upAOS	2	0.181818		downAOS	0	0
	1	upAOC	0	0		downAOC	0	0
	9	upOPR	0	0		downOPR	0	0
	5	upJAR	0	0		downJAR	0	0
	5	upCOI	0	0		downCOI	0	0
	8	upJAZ	2	0.25		downJAZ	0	0
	5	upNINJA	2	0.4		downNINJA	0	0
	2	upMYC2	0	0		downMYC2	0	0
	72	up JA	7	0.0972222		down JA	0	0
	3	upDAD	0	0		downDAD	0	0
	3	upMAX	0	0		downMAX	0	0
	12	upCCD	0	0		downCCD	0	0
	2	upD27	0	0		downD27	0	0
	20	up SL	0	0		down SL	0	0
		upERF	3			downERF	0
		upERF1A	0			downERF1A	0
		upERF1B	0			downERF1B	0
	35	upERFs	3	0.0857143		downERFs	0	0
	27	upPDR	3	0.111111		downPDR	0	0
	8	upRAP	2	0.25		downRAP	0	0
	33	upAIL	0	0		downAIL	0	0
	11	upCUL	0	0		downCUL	0	0
	8	upTPL	0	0		downTPL	0	0
	3	upRBX	0	0		downRBX	0	0
	0	upASK	0	#DIV/0!		downASK	0	#DIV/0!
	17	upHDA	0	0		downHDA	0	0
	107	upInteraction others	5	0.046729		downInteraction others	0	0
	142	up Interaction	8	0.056338		down Interaction	0	0
	665	up total	17	0.0255639		down Total	23	0.0345865
