# Supplementary material for: Transcriptomic and hormonal dynamics in relation to adventitious rooting of two parental Petunia species highlight a coordinated activation of the jasmonate and auxin pathways and an important role of upper-shoot-derived auxin influx
Source: Front Plant Sci. 2026 Feb 6;16:1707238. doi: 10.3389/fpls.2025.1707238 (PMC12920520; doi:10.3389/fpls.2025.1707238)
Supplement: Supplementary file 7 [file Table4.xlsx]

## Sheet: Tabelle1
Supplementary Table S5.
Leaf-stem base IAA gradient: Effect of species and hours post excision
Species	Time	delta IAA	delta IAA	homogenous groups*
		BL-SB	UL-SB	BL-SB	UL-SB
P. axillaris	0 hpe	182.714	141.156	ab	c
P. inflata	0 hpe	554.337	533.376	c	a
P. axillaris	24 hpe	57.5642	47.6208	a	c
P. inflata	24 hpe	356.909	342.765	b	b
BL = basal leaves, UL = Upper leaves
* ANOVA, Tukey-Test, p < 0.05, n =3
