# Supplementary material for: Transcriptomic and hormonal dynamics in relation to adventitious rooting of two parental Petunia species highlight a coordinated activation of the jasmonate and auxin pathways and an important role of upper-shoot-derived auxin influx
Source: Front Plant Sci. 2026 Feb 6;16:1707238. doi: 10.3389/fpls.2025.1707238 (PMC12920520; doi:10.3389/fpls.2025.1707238)
Supplement: Supplementary file 8 [file Table5.xlsx]

## Sheet: Correlations
Supplementary TableS7. Correlation matrix: Hormones in leaves, stem base, and leaf-stem base IAA gradient
Calculated between different hormone levels in leaves, the IAA level in stem base (IAA, SB) and the IAA gradient between the leaves and the stem base (IAA, SB-BL or IAA, SB-UL)
Data from P. axillaris and P. inflata from 0 hpe and 24 hpe, each with three biological replications
Red letters indicate significant correlations at p < 0.05
SB = stem base, BL = basal leaves, UL = upper leaves
a) Basal leaves
	IAA,SB	IAA,SB-BL	JA,BL	OPDA,BL	JA-Ile,BL	IAA,BL	SA,BL	tZ,BL	cZ,BL	tZR,BL	IP,BL	IPR,BL	IP+tZ,BL	sumCK,BL
IAA,SB	1	0.997059	-0.690616	-0.702207	-0.622779	0.160798	0.829552	-0.205654	-0.537265	0.53404	-0.843464	-0.0118389	-0.326876	-0.183533
IAA,SB-BL	0.997059	1	-0.690507	-0.699984	-0.629005	0.0846825	0.81658	-0.229088	-0.526231	0.485373	-0.814591	-0.0339133	-0.345744	-0.212978
JA,BL	-0.690616	-0.690507	1	0.646608	0.862567	-0.0862923	-0.480545	-0.258188	0.0371293	-0.451519	0.613765	-0.158778	-0.164402	-0.280207
OPDA,BL	-0.702207	-0.699984	0.646608	1	0.297377	-0.114942	-0.583678	0.0697194	0.319685	-0.478206	0.558081	-0.0246576	0.150833	0.0182043
JA-Ile,BL	-0.622779	-0.629005	0.862567	0.297377	1	0.00361763	-0.339214	-0.0838793	0.0534984	-0.310598	0.61106	-0.226154	0.00712554	-0.110822
IAA,BL	0.160798	0.0846825	-0.0862923	-0.114942	0.00361763	1	0.269025	0.276508	-0.208137	0.692386	-0.475515	0.282823	0.202802	0.356647
SAL,BL	0.829552	0.81658	-0.480545	-0.583678	-0.339214	0.269025	1	0.0433344	-0.247029	0.603673	-0.76262	0.0500896	-0.0694033	0.10601
tZ,BL	-0.205654	-0.229088	-0.258188	0.0697194	-0.0838793	0.276508	0.0433344	1	0.669855	0.143203	0.0190716	-0.0180079	0.989133	0.923402
cZ,BL	-0.537265	-0.526231	0.0371293	0.319685	0.0534984	-0.208137	-0.247029	0.669855	1	-0.157227	0.423302	0.222744	0.722944	0.740402
tZR,BL	0.53404	0.485373	-0.451519	-0.478206	-0.310598	0.692386	0.603673	0.143203	-0.157227	1	-0.752722	0.648563	0.0305551	0.391777
IP,BL	-0.843464	-0.814591	0.613765	0.558081	0.61106	-0.475515	-0.76262	0.0190716	0.423302	-0.752722	1	-0.308952	0.165863	-0.0647998
IPR,BL	-0.0118389	-0.0339133	-0.158778	-0.0246576	-0.226154	0.282823	0.0500896	-0.0180079	0.222744	0.648563	-0.308952	1	-0.063194	0.332758
IP+tZ,BL	-0.326876	-0.345744	-0.164402	0.150833	0.00712554	0.202802	-0.0694033	0.989133	0.722944	0.0305551	0.165863	-0.063194	1	0.901248
sumCK,BL	-0.183533	-0.212978	-0.280207	0.0182043	-0.110822	0.356647	0.10601	0.923402	0.740402	0.391777	-0.0647998	0.332758	0.901248	1
b) Upper leaves
	IAA,SB	IAA,SB-BL	JA,BL	OPDA,BL	JA-Ile,BL	IAA,BL	SA,BL	tZ,BL	cZ,BL	tZR,BL	IP,BL	IPR,BL	IP+tZ,BL	sumCK,BL
IAA,SB	1	0.997264	-0.777176	-0.596097	-0.74868	0.467455	0.841537	-0.538988	-0.39692	0.577653	-0.776145	-0.573526	-0.612717	-0.349901
IAA,SB-UL	0.997264	1	-0.782428	-0.605094	-0.754022	0.400829	0.830064	-0.538489	-0.420617	0.533481	-0.742283	-0.545058	-0.607429	-0.370187
JA,UL	-0.777176	-0.782428	1	0.523327	0.995323	-0.275056	-0.539353	0.758802	0.150987	-0.490747	0.497905	0.591352	0.777882	0.458213
OPDA,UL	-0.596097	-0.605094	0.523327	1	0.527224	-0.151551	-0.503105	0.273416	-0.0755583	-0.557938	0.260129	0.0567574	0.291789	-0.0441366
JA-Ile,UL	-0.74868	-0.754022	0.995323	0.527224	1	-0.261586	-0.51593	0.805686	0.153146	-0.456684	0.46582	0.58963	0.816993	0.504852
IAA,UL	0.467455	0.400829	-0.275056	-0.151551	-0.261586	1	0.503052	-0.240287	0.110837	0.779378	-0.742376	-0.589785	-0.329612	0.0904825
SAL,UL	0.841537	0.830064	-0.539353	-0.503105	-0.51593	0.503052	1	-0.445763	-0.52002	0.568471	-0.840073	-0.358426	-0.534966	-0.310281
tZ,UL	-0.538988	-0.538489	0.758802	0.273416	0.805686	-0.240287	-0.445763	1	0.415555	-0.149015	0.420779	0.588884	0.991617	0.848639
cZ,UL	-0.39692	-0.420617	0.150987	-0.0755583	0.153146	0.110837	-0.52002	0.415555	1	0.254174	0.299219	0.177637	0.429785	0.715416
tZR,UL	0.577653	0.533481	-0.490747	-0.557938	-0.456684	0.779378	0.568471	-0.149015	0.254174	1	-0.660832	-0.299413	-0.232962	0.322461
IP,UL	-0.776145	-0.742283	0.497905	0.260129	0.46582	-0.742376	-0.840073	0.420779	0.299219	-0.660832	1	0.505443	0.534469	0.221533
IPR,UL	-0.573526	-0.545058	0.591352	0.0567574	0.58963	-0.589785	-0.358426	0.588884	0.177637	-0.299413	0.505443	1	0.620647	0.456897
IP+tZ,UL	-0.612717	-0.607429	0.777882	0.291789	0.816993	-0.329612	-0.534966	0.991617	0.429785	-0.232962	0.534469	0.620647	1	0.822216
sumCK,UL	-0.349901	-0.370187	0.458213	-0.0441366	0.504852	0.0904825	-0.310281	0.848639	0.715416	0.322461	0.221533	0.456897	0.822216	1
