# Supplementary material for: Transcriptomic and hormonal dynamics in relation to adventitious rooting of two parental Petunia species highlight a coordinated activation of the jasmonate and auxin pathways and an important role of upper-shoot-derived auxin influx
Source: Front Plant Sci. 2026 Feb 6;16:1707238. doi: 10.3389/fpls.2025.1707238 (PMC12920520; doi:10.3389/fpls.2025.1707238)
Supplement: Supplementary file 9 [file Table6.xlsx]

## Sheet: a)P.axill_infl_SB_Li_No_0.5hpe
Supplementary Table S3 DEGs of the stem base		(M-value < -2 or > 2) and p < 0.05
a) 0.5 hpe, list of Petunia axillaris and and absolute and relative of number of DEGs of Petunia axillaris and Petunia inflata
DEG numbers of P. axillaris and P. inflata see line 135
I List of P. axillaris
Feature ID	Gene Families	Abbreviations	M-value	P-value (p<0.05)
Peaxi162Scf00001g00352.1	Ethylene-responsive transcription factor	ERF	2.4	0.05
Peaxi162Scf00016g02523.1	GH3	GH3	4.61	1.22e-05
Peaxi162Scf00024g00291.1	Ethylene-responsive transcription factor	ERF1B	3.31	3.23e-06
Peaxi162Scf00030g00410.1	Ethylene-responsive transcription factor	ERF	2.43	0.000909
Peaxi162Scf00031g00042.1	Ethylene-responsive transcription factor	ERF1A	3.61	6.37e-05
Peaxi162Scf00031g00144.1	Ethylene-responsive transcription factor	ERF	2.58	0.000242
Peaxi162Scf00033g00121.1	Ethylene-responsive transcription factor	ERF	4.57	1e-05
Peaxi162Scf00038g01035.1	pleiotropic drug resistance	PDR	2.61	0.0051
Peaxi162Scf00038g01961.1	jasmonate ZIM-domain	JAZ	2.52	0.000457
Peaxi162Scf00041g00061.1	RAP	RAP	2.01	0.000128
Peaxi162Scf00043g00098.1	Flavin-binding monooxygenase family protein	YUC	-2.26	0.02
Peaxi162Scf00045g00011.1	MYC	MYC	2.52	0.000987
Peaxi162Scf00054g00211.1	Ethylene-responsive transcription factor	ERF	5.26	0.0012
Peaxi162Scf00073g00110.1	GRAS	GRAS	2.28	0.02
Peaxi162Scf00088g01322.1	12-oxophytodienoate reductase	OPR	2.59	4.63e-05
Peaxi162Scf00088g01715.1	IAA	IAA	2.03	5.63e-05
Peaxi162Scf00102g01420.1	Ethylene-responsive transcription factor	ERF	5.83	7.12e-06
Peaxi162Scf00102g01713.1	Ethylene-responsive transcription factor	ERF	2.93	0.00122
Peaxi162Scf00124g01719.1	SAUR	SAUR	-2.37	0.000216
Peaxi162Scf00124g01740.1	SAUR	SAUR	-2.29	0.000169
Peaxi162Scf00126g00418.1	WOX	WOX	2.87	0.00178
Peaxi162Scf00166g00132.1	SAUR	SAUR	2.81	0.00049
Peaxi162Scf00167g00082.1	Ethylene-responsive transcription factor	ERF	2.67	0.000347
Peaxi162Scf00167g00083.1	Ethylene-responsive transcription factor	ERF	3.17	0.000135
Peaxi162Scf00167g00084.1	Ethylene-responsive transcription factor	ERF	2.08	0.02
Peaxi162Scf00168g01124.1	SAUR	SAUR	-2.46	0.000687
Peaxi162Scf00191g00051.1	SAUR	SAUR	2.21	0.00525
Peaxi162Scf00191g00064.1	SAUR	SAUR	3.26	1.48e-05
Peaxi162Scf00199g00056.1	Ethylene-responsive transcription factor	ERF	4.51	7.83e-05
Peaxi162Scf00260g00062.1	Ethylene-responsive transcription factor	ERF	2.5	1.96e-05
Peaxi162Scf00271g00053.1	Ethylene-responsive transcription factor	ERF	2.86	0.03
Peaxi162Scf00271g00057.1	Ethylene-responsive transcription factor	ERF	2.04	0.05
Peaxi162Scf00280g00065.1	Allene oxide synthase	AOS	4.75	7.11e-06
Peaxi162Scf00333g00017.1	PID; PINOID; WAG → kein Treffer	PID	-2.33	0.000338
Peaxi162Scf00334g00062.1	SAUR	SAUR	-2.28	0.0028
Peaxi162Scf00334g10111.1	SAUR	SAUR	-2.43	0.00118
Peaxi162Scf00362g00108.1	SAUR	SAUR	-3.09	0.000244
Peaxi162Scf00362g01116.1	SAUR	SAUR	-2.56	0.000647
Peaxi162Scf00362g01117.1	SAUR	SAUR	-2.2	0.0022
Peaxi162Scf00362g01118.1	SAUR	SAUR	-2.54	0.00109
Peaxi162Scf00362g01119.1	SAUR	SAUR	-2.36	0.00258
Peaxi162Scf00362g01159.1	SAUR	SAUR	-2.09	0.00165
Peaxi162Scf00362g01190.1	SAUR	SAUR	-2.58	0.00132
Peaxi162Scf00362g01191.1	SAUR	SAUR	-2.68	0.000415
Peaxi162Scf00362g01193.1	SAUR	SAUR	-2.26	0.000665
Peaxi162Scf00438g00001.1	SAUR	SAUR	-2.01	0.00504
Peaxi162Scf00450g00513.1	Ethylene-responsive transcription factor	ERF	4.21	1.83e-05
Peaxi162Scf00464g00323.1	SAUR	SAUR	-3.38	0.000435
Peaxi162Scf00475g00053.1	Ethylene-responsive transcription factor	ERF	5.41	0.000146
Peaxi162Scf00475g00061.1	Ethylene-responsive transcription factor	ERF	3.95	2.11e-05
Peaxi162Scf00475g00071.1	Ethylene-responsive transcription factor	ERF	-2.3	0.01
Peaxi162Scf00520g00001.1	GRAS	GRAS	2.63	4.22e-07
Peaxi162Scf00547g00042.1	Ethylene-responsive transcription factor	ERF	6	0.000118
Peaxi162Scf00576g00063.1	GRAS	GRAS	2.25	0.000162
Peaxi162Scf00582g00076.1	Lipoxygenase	LOX	2.46	0.000315
Peaxi162Scf00672g00031.1	Ethylene-responsive transcription factor	ERF	-2.41	0.00131
Peaxi162Scf00684g00013.1	SAUR	SAUR	-3.12	0.00101
Peaxi162Scf00814g00013.1	LOB domain-containing protein	LBD	4.72	0.00371
Peaxi162Scf00928g00112.1	Ethylene-responsive transcription factor	ERF	6.31	0.00016
Peaxi162Scf00928g00130.1	jasmonate ZIM-domain	JAZ	3.62	0.000706
Peaxi162Scf00945g00013.1	GH3	GH3	2.79	0.00018
Peaxi162Scf01141g00125.1	ILR	ILL	3.62	5.3e-05
Peaxi162Scf01365g00010.1	GRAS	GRAS	4.34	0.00329
II Petunia axillaris 0.5 hpe	Number of up- and down-regulated genes, with (M-value < -2 or < 2) and p < 0.05												III Comparision of Petunia axillaris (axill) and Petunia inflata (infl), 0.5 hpe
													Absolute and relative number of up- and downregulated genes of different categories
	Total number covered genes		No. Absol.	Ratio			No. Absol.	Ratio
		total up	40										Absolute	0.5 hpe				Relative	0.5 hpe
		total down	21											up axill	up infl	down axill	down infl	up axill	up infl	down axill	down infl
	4	upASA	0	0		downASA	0	0					ASA	0	0	0	0	0	0	0	0
	7	upTAR	0	0		downTAR	0	0					TAR	0	0	0	0	0	0	0	0
	23	upYUCCA	0	0		downYUCCA	1	0.0434783					YUCCA	0	0	1	0	0	0	0.0434783	0
	10	upILL/ILR	1	0.1		downILL/ILR	0	0					ILR	1	1	0	0	0.1	0.0833333	0	0
	22	upPIN	0	0		downPIN	0	0					PIN	0	0	0	0	0	0	0	0
	5	upAUX/LAX	0	0		downAUX/LAX	0	0					AUX/LAX	0	0	0	0	0	0	0	0
	7	upABCB	0	0		downABCB	0	0					ABCB	0	0	0	0	0	0	0	0
	2	upPINOID	0	0		downPINOID	1	0.5					PINOID	0	0	1	1	0	0	0.5	0.5
	20	upAux/IAA	1	0.05		downAux/IAA	0	0					Aux/IAA	1	1	0	0	0.05	0.047619	0	0
	6	upTIR1	0	0		downTIR1	0	0					TIR1	0	0	0	0	0	0	0	0
	1	upABP	0	0		downABP	0	0					ABP	0	0	0	0	0	0	0	0
	6	upAFB	0	0		downAFB	0	0					AFB	0	0	0	0	0	0	0	0
	31	upARF	0	0		downARF	0	0					ARF	0	1	0	0	0	0.0344828	0	0
	13	upWOX	1	0.0769231		downWOX	0	0					WOX	1	0	0	0	0.0769231	0	0	0
	54	upLBD	1	0.0185185		downLBD	0	0					LBD	1	1	0	1	0.0185185	0.0144928	0	0.0144928
	27	upGH3	2	0.0740741		downGH3	0	0					GH3	2	2	0	0	0.0740741	0.105263	0	0
	49	up SAUR	3	0.0612245		downSAUR	17	0.346939					SAUR	3	3	17	9	0.0612245	0.0428571	0.346939	0.128571
	56	up GRAS	4	0.0714286		downGRAS	0	0					GRAS	4	2	0	0	0.0714286	0.0392157	0	0
		up CYCP	0			downCYCP	0
		up CYCB	0			downCYCB	0
		up CYCA	0			downCYCA	0
		up CYC				downCYC
	39	upCYC	0	0		downCYC	0	0					CYCLIN	0	0	0	0	0	0	0	0
	382	up auxin	13	0.0340314		down auxin	19	0.0497382					Auxin	13	11	19	11	0.0340314	0.0255814	0.0497382	0.0255814
	19	upLOX	1	0.0526316		downLOX	0	0					LOX	1	5	0	0	0.0526316	0.227273	0	0
	3	upACOX/AOX	0	0		downACOX/AOX	0	0					AOX	0	0	0	0	0	0	0	0
	1	upMFP	0	0		downMFP	0	0					MFP	0	0	0	0	0	0	0	0
	8	upAOS	1	0.125		downAOS	0	0					AOS	1	1	0	0	0.125	0.0909091	0	0
	2	upAOC	0	0		downAOC	0	0					AOC	0	0	0	0	0	0	0	0
	8	upOPR	1	0.125		downOPR	0	0					OPR	1	0	0	0	0.125	0	0	0
	4	upJAR	0	0		downJAR	0	0					JAR	0	0	0	0	0	0	0	0
	3	upCOI	0	0		downCOI	0	0					COI	0	0	0	0	0	0	0	0
	5	upJAZ	2	0.4		downJAZ	0	0					JAZ	2	6	0	0	0.4	0.75	0	0
	4	upNINJA	0	0		downNINJA	0	0					NINJA	0	0	0	0	0	0	0	0
	2	upMYC2	1	0.5		downMYC2	0	0					MYC2	1	1	0	0	0.5	0.5	0	0
	59	up JA	6	0.101695		down JA	0	0					JA	6	13	0	0	0.101695	0.180556	0	0
	3	upDAD	0	0		downDAD	0	0					DAD	0	0	0	0	0	0	0	0
	3	upMAX	0	0		downMAX	0	0					MAX	0	0	0	0	0	0	0	0
	9	upCCD	0	0		downCCD	0	0					CCD	0	0	0	0	0	0	0	0
	2	upD27	0	0		downD27	0	0					D27	0	0	0	0	0	0	0	0
	17	up SL	0	0		down SL	0	0					SL	0	0	0	0	0	0	0	0
		upERF	17			downERF	2
		upERF1A	1			downERF1A	0
		upERF1B	1			downERF1B	0
	58	upERFs	19	0.327586		downERFs	2	0.0344828					ERF	19	17	2	0	0.327586	0.485714	0.0344828	0
	22	upPDR	1	0.0454545		downPDR	0	0					PDR	1	1	0	0	0.0454545	0.037037	0	0
	12	upRAP	1	0.0833333		downRAP	0	0					RAP	1	0	0	0	0.0833333	0	0	0
	25	upAIL	0	0		downAIL	0	0					AIL	0	0	0	0	0	0	0	0
	11	upCUL	0	0		downCUL	0	0					CUL	0	0	0	0	0	0	0	0
	7	upTPL	0	0		downTPL	0	0					TPL	0	0	0	0	0	0	0	0
	2	upRBX	0	0		downRBX	0	0					RBX	0	0	0	0	0	0	0	0
	2	upASK	0	0		downASK	0	0					ASK	0	0	0	0	0	0	0	0
	12	upHDA	0	0		downHDA	0	0					HDA	0	0	0	0	0	0	0	0
	93	upInteraction others	2	0.0215054		downInteraction others	0	0
	151	up Interaction	21	0.139073		down Interaction	2	0.013245					Interaction	21	18	2	0	0.139073	0.126761	0.013245	0
	609	up total	40	0.0656814		down Total	21	0.0344828					Total	40	42	21	11	0.0656814	0.063253	0.0344828	0.0165663

## Sheet: b)P.axill_infl_SB_Li_No_2hpe
Supplementary Table S3 DEGs of the stem base		(M-value < -2 or > 2) and p < 0.05
b) 2 hpe, list of Petunia axillaris and and absolute and relative of number of DEGs of Petunia axillaris and Petunia inflata
DEG numbers of P. axillaris and P. inflata see line 135
I List of P. axillaris
Feature ID	Gene Families	Abbreviations	M-value	P-value (p<0.05)
Peaxi162Scf00001g00352.1	Ethylene-responsive transcription factor	ERF	4.99	1.54e-05
Peaxi162Scf00005g00506.1	AP2-like ethylene-responsive transcription factor	AIL	2.1	2.52e-05
Peaxi162Scf00007g00122.1	Allene oxide synthase	AOS	2.04	0.000104
Peaxi162Scf00007g01226.1	Cyclin	CYCP	-4.29	0.00012
Peaxi162Scf00016g02523.1	GH3	GH3	3.64	0.000138
Peaxi162Scf00031g00042.1	Ethylene-responsive transcription factor	ERF1A	2.17	0.00518
Peaxi162Scf00031g00144.1	Ethylene-responsive transcription factor	ERF	2.28	0.00039
Peaxi162Scf00038g01035.1	pleiotropic drug resistance	PDR	4.81	0.000256
Peaxi162Scf00038g01227.1	ILR	ILL	2.28	4.7e-05
Peaxi162Scf00038g01961.1	jasmonate ZIM-domain	JAZ	2.37	0.00066
Peaxi162Scf00043g00098.1	Flavin-binding monooxygenase family protein	YUC	-2.39	0.01
Peaxi162Scf00047g00221.1	LOB domain-containing protein	LBD	3.52	0.000126
Peaxi162Scf00050g00101.1	GRAS	GRAS	2.09	0.000773
Peaxi162Scf00054g00211.1	Ethylene-responsive transcription factor	ERF	3.96	0.0073
Peaxi162Scf00074g00537.1	Auxin response factor	ARF	-3.37	4.74e-06
Peaxi162Scf00088g01322.1	12-oxophytodienoate reductase	OPR	2.88	3.59e-05
Peaxi162Scf00088g01715.1	IAA	IAA	2.28	0.000124
Peaxi162Scf00102g01420.1	Ethylene-responsive transcription factor	ERF	5.79	6.77e-05
Peaxi162Scf00102g01713.1	Ethylene-responsive transcription factor	ERF	2.36	0.000599
Peaxi162Scf00111g00062.1	PID; PINOID; WAG → kein Treffer	PID	2.74	0.000151
Peaxi162Scf00126g00418.1	WOX	WOX	5.08	6.62e-05
Peaxi162Scf00175g00218.1	novel interactor of JAZ	NINJA	-2.11	0.05
Peaxi162Scf00191g00064.1	SAUR	SAUR	2.2	6.94e-05
Peaxi162Scf00199g00056.1	Ethylene-responsive transcription factor	ERF	2.83	0.000174
Peaxi162Scf00218g00029.1	GH3	JAR	5.28	0.000224
Peaxi162Scf00271g00061.1	Ethylene-responsive transcription factor	ERF	-2.07	0.07
Peaxi162Scf00271g00062.1	Ethylene-responsive transcription factor	ERF	5.74	4.48e-05
Peaxi162Scf00280g00065.1	Allene oxide synthase	AOS	4.48	0.000106
Peaxi162Scf00305g00129.1	GRAS	GRAS	-2.01	0.000216
Peaxi162Scf00314g00628.1	Ethylene-responsive transcription factor	ERF	4.06	7.36e-06
Peaxi162Scf00334g00610.1	SAUR	SAUR	-2.48	0.01
Peaxi162Scf00362g00118.1	SAUR	SAUR	3.33	0.000725
Peaxi162Scf00362g00119.1	SAUR	SAUR	3.58	0.000502
Peaxi162Scf00362g01186.1	SAUR	SAUR	3.5	0.00691
Peaxi162Scf00389g00071.1	LOB domain-containing protein	LBD	4.08	0.00107
Peaxi162Scf00393g00042.1	GRAS	GRAS	-2.59	0.000518
Peaxi162Scf00403g00041.1	RAP	RAP	3.38	0.00109
Peaxi162Scf00403g00063.1	GH3	JAR	2.39	0.000111
Peaxi162Scf00424g00042.1	Ethylene-responsive transcription factor	ERF1B	2.16	0.00082
Peaxi162Scf00438g00001.1	SAUR	SAUR	-3.42	1.2e-06
Peaxi162Scf00475g00071.1	Ethylene-responsive transcription factor	ERF	-3.15	0.00012
Peaxi162Scf00477g00817.1	ILR	ILL	4.01	0.00103
Peaxi162Scf00533g00021.1	SAUR	SAUR	2.13	0.00297
Peaxi162Scf00533g00022.1	SAUR	SAUR	4.74	0.000206
Peaxi162Scf00533g00059.1	jasmonate ZIM-domain	JAZ	2.31	0.000299
Peaxi162Scf00640g00057.1	SAUR	SAUR	-2.73	0.000219
Peaxi162Scf00650g00223.1	GRAS	GRAS	2.47	0.00151
Peaxi162Scf00667g00615.1	novel interactor of JAZ	NINJA	-2.11	0.16
Peaxi162Scf00672g00031.1	Ethylene-responsive transcription factor	ERF	-3.47	9.13e-05
Peaxi162Scf00688g00361.1	12-oxophytodienoate reductase	OPR	2.16	0.00028
Peaxi162Scf00747g00018.1	Auxin response factor	ARF	4.05	1.73e-05
Peaxi162Scf00809g00423.1	LOB domain-containing protein	LBD	2.62	0.000869
Peaxi162Scf00814g00013.1	LOB domain-containing protein	LBD	3.31	0.02
Peaxi162Scf00882g00021.1	RAP	RAP	4.24	0.0017
Peaxi162Scf00928g00130.1	jasmonate ZIM-domain	JAZ	2.52	0.0047
Peaxi162Scf00945g00013.1	GH3	GH3	4.44	0.000104
Peaxi162Scf00970g00114.1	12-oxophytodienoate reductase	OPR	7.69	8.36e-06
Peaxi162Scf00970g00165.1	12-oxophytodienoate reductase	OPR	8.11	1.95e-05
Peaxi162Scf01012g00013.1	Ethylene-responsive transcription factor	ERF	2.23	0.00125
Peaxi162Scf01141g00125.1	ILR	ILL	2.64	0.000344
Peaxi162Scf01142g00028.1	AP2-like ethylene-responsive transcription factor	AIL	2	9e-05
Peaxi162Scf01257g00030.1	beta-carotene isomerase	D27	-2.32	1.82e-05
Peaxi162Scf01313g00027.1	Anthranilate synthase	ASA	3.21	0.000731
Peaxi162Scf01327g00134.1	Allene oxide cyclase	AOC	2.88	0.000776
Peaxi162Scf01502g00007.1	SAUR	SAUR	3.93	0.00283
Peaxi162Scf01955g00005.1	Allene oxide cyclase	AOC	2.7	0.000627
II Petunia axillaris 2 hpe	Number of up- and down-regulated genes, with (M-value < -2 or < 2) and p < 0.05												III Comparision of Petunia axillaris (axill) and Petunia inflata (infl), 2 hpe
													Absolute and relative number of up- and downregulated genes of different categories
	Total number covered genes		No. Absol.	Ratio			No. Absol.	Ratio
		total up	52										Absolute	2 hpe				Relative	2 hpe
		total down	11											up axill	up infl	down axill	down infl	up axill	up infl	down axill	down infl
	4	upASA	1	0.25		downASA	0	0					ASA	1	0	0	0	0.25	0	0	0
	7	upTAR	0	0		downTAR	0	0					TAR	0	1	0	2	0	0.125	0	0.25
	23	upYUCCA	0	0		downYUCCA	1	0.0434783					YUCCA	0	0	1	3	0	0	0.0434783	0.12
	10	upILL/ILR	3	0.3		downILL/ILR	0	0					ILR	3	2	0	0	0.3	0.166667	0	0
	22	upPIN	0	0		downPIN	0	0					PIN	0	0	0	1	0	0	0	0.0384615
	5	upAUX/LAX	0	0		downAUX/LAX	0	0					AUX/LAX	0	0	0	0	0	0	0	0
	7	upABCB	0	0		downABCB	0	0					ABCB	0	0	0	0	0	0	0	0
	2	upPINOID	1	0.5		downPINOID	0	0					PINOID	1	0	0	0	0.5	0	0	0
	20	upAux/IAA	1	0.05		downAux/IAA	0	0					Aux/IAA	1	3	0	0	0.05	0.142857	0	0
	6	upTIR1	0	0		downTIR1	0	0					TIR1	0	0	0	0	0	0	0	0
	1	upABP	0	0		downABP	0	0					ABP	0	0	0	0	0	0	0	0
	6	upAFB	0	0		downAFB	0	0					AFB	0	0	0	0	0	0	0	0
	31	upARF	1	0.0322581		downARF	1	0.0322581					ARF	1	2	1	1	0.0322581	0.0689655	0.0322581	0.0344828
	13	upWOX	1	0.0769231		downWOX	0	0					WOX	1	0	0	0	0.0769231	0	0	0
	54	upLBD	4	0.0740741		downLBD	0	0					LBD	4	5	0	3	0.0740741	0.0724638	0	0.0434783
	27	upGH3	2	0.0740741		downGH3	0	0					GH3	2	3	0	1	0.0740741	0.157895	0	0.0526316
	49	up SAUR	7	0.142857		downSAUR	3	0.0612245					SAUR	7	7	3	0	0.142857	0.1	0.0612245	0
	56	up GRAS	2	0.0357143		downGRAS	2	0.0357143					GRAS	2	2	2	4	0.0357143	0.0392157	0.0357143	0.0784314
		up CYCP	0			downCYCP	1
		up CYCB	0			downCYCB	0
		up CYCA	0			downCYCA	0
		upCYC				downCYC
	39	upCYC	0	0		downCYC	1	0.025641					CYCLIN	0	0	1	2	0	0	0.025641	0.04
	382	up auxin	23	0.0602094		down auxin	8	0.0209424					Auxin	23	25	8	17	0.0602094	0.0581395	0.0209424	0.0395349
	19	upLOX	0	0		downLOX	0	0					LOX	0	2	0	0	0	0.0909091	0	0
	3	upACOX/AOX	0	0		downACOX/AOX	0	0					AOX	0	0	0	0	0	0	0	0
	1	upMFP	0	0		downMFP	0	0					MFP	0	0	0	0	0	0	0	0
	8	upAOS	2	0.25		downAOS	0	0					AOS	2	2	0	0	0.25	0.181818	0	0
	2	upAOC	2	1		downAOC	0	0					AOC	2	1	0	0	1	1	0	0
	8	upOPR	4	0.5		downOPR	0	0					OPR	4	2	0	0	0.5	0.222222	0	0
	4	upJAR	2	0.5		downJAR	0	0					JAR	2	1	0	0	0.5	0.2	0	0
	3	upCOI	0	0		downCOI	0	0					COI	0	0	0	0	0	0	0	0
	5	upJAZ	3	0.6		downJAZ	0	0					JAZ	3	6	0	0	0.6	0.75	0	0
	4	upNINJA	0	0		downNINJA	0	0					NINJA	0	0	0	0	0	0	0	0
	2	upMYC2	0	0		downMYC2	0	0					MYC2	0	0	0	0	0	0	0	0
	59	up JA	13	0.220339		down JA	0	0					JA	13	14	0	0	0.220339	0.194444	0	0
	3	upDAD	0	0		downDAD	0	0					DAD	0	0	0	0	0	0	0	0
	3	upMAX	0	0		downMAX	0	0					MAX	0	0	0	0	0	0	0	0
	9	upCCD	0	0		downCCD	0	0					CCD	0	0	0	0	0	0	0	0
	2	upD27	0	0		downD27	1	0.5					D27	0	0	1	1	0	0	0.5	0.5
	17	up SL	0	0		down SL	1	0.0588235					SL	0	0	1	1	0	0	0.0588235	0.05
		upERF	9			downERF	2
		upERF1A	1			downERF1A	0
		upERF1B	1			downERF1B	0
	58	upERFs	11	0.189655		downERFs	2	0.0344828					ERF	11	10	2	0	0.189655	0.285714	0.0344828	0
	22	upPDR	1	0.0454545		downPDR	0	0					PDR	1	8	0	1	0.0454545	0.296296	0	0.037037
	12	upRAP	2	0.166667		downRAP	0	0					RAP	2	2	0	0	0.166667	0.25	0	0
	25	upAIL	2	0.08		downAIL	0	0					AIL	2	0	0	1	0.08	0	0	0.030303
	11	upCUL	0	0		downCUL	0	0					CUL	0	0	0	0	0	0	0	0
	7	upTPL	0	0		downTPL	0	0					TPL	0	0	0	0	0	0	0	0
	2	upRBX	0	0		downRBX	0	0					RBX	0	0	0	0	0	0	0	0
	2	upASK	0	0		downASK	0	0					ASK	0	0	0	0	0	0	0	0
	12	upHDA	0	0		downHDA	0	0					HDA	0	0	0	0	0	0	0	0
	93	upInteraction others	5	0.0537634		downInteraction others	0	0
	151	up Interaction	16	0.10596		down Interaction	2	0.013245					Interaction	16	20	2	2	0.10596	0.140845	0.013245	0.0140845
	609	up total	52	0.0853859		down Total	11	0.0180624					Total	52	59	11	20	0.0853859	0.0888554	0.0180624	0.0301205

## Sheet: c)P.axill_infl_SB_Li_No_24hpe
Supplementary Table S3 DEGs of the stem base		(M-value < -2 or > 2) and p < 0.05
c) 24 hpe, list of Petunia axillaris and and absolute and relative of number of DEGs of Petunia axillaris and Petunia inflata
DEG numbers of P. axillaris and P. inflata see line 135
Feature ID	Gene Families	Abbriviations	M-value	P-value (p<0.05)
Peaxi162Scf00001g00352.1	Ethylene-responsive transcription factor	ERF	4.24	7.35e-06
Peaxi162Scf00007g01226.1	Cyclin	CYCP	-3.33	0.000111
Peaxi162Scf00021g01519.1	LOB domain-containing protein	LBD	2.29	0.02
Peaxi162Scf00024g00291.1	Ethylene-responsive transcription factor	ERF1B	2.86	0.00663
Peaxi162Scf00033g00711.1	Auxin efflux carrier	PIN	2.21	0.00132
Peaxi162Scf00038g01035.1	pleiotropic drug resistance	PDR	3.79	0.000468
Peaxi162Scf00042g02726.1	Auxin transporter-like protien	LAX	-2.16	0.00276
Peaxi162Scf00043g00098.1	Flavin-binding monooxygenase family protein	YUC	-2.34	0.02
Peaxi162Scf00047g00925.1	pleiotropic drug resistance	PDR	3.39	0.00154
Peaxi162Scf00058g01716.1	ABC transporter B family	ABCB	3.43	0.000396
Peaxi162Scf00065g01120.1	RAP	RAP	2.16	0.09
Peaxi162Scf00074g00101.1	Ethylene-responsive transcription factor	ERF	2.09	0.01
Peaxi162Scf00074g00537.1	Auxin response factor	ARF	-2.13	0.00043
Peaxi162Scf00081g01411.1	LOB domain-containing protein	LBD	-2.47	0.04
Peaxi162Scf00088g01321.1	12-oxophytodienoate reductase	OPR	-2.35	0.01
Peaxi162Scf00088g01715.1	IAA	IAA	2.28	0.00731
Peaxi162Scf00115g00115.1	Allene oxide synthase	AOS	-2.63	0.0038
Peaxi162Scf00126g00418.1	WOX	WOX	2.97	3.28e-05
Peaxi162Scf00159g00167.1	GRAS	GRAS	-2.9	0.00182
Peaxi162Scf00166g00132.1	SAUR	SAUR	4	0.000201
Peaxi162Scf00175g00218.1	novel interactor of JAZ	NINJA	2.16	0.03
Peaxi162Scf00183g00012.1	Flavin-binding monooxygenase family protein	YUC	-2.29	0.02
Peaxi162Scf00199g00056.1	Ethylene-responsive transcription factor	ERF	2.43	0.000488
Peaxi162Scf00304g00004.1	LOB domain-containing protein	LBD	-2.58	0.00734
Peaxi162Scf00305g00129.1	GRAS	GRAS	-2.2	0.000235
Peaxi162Scf00311g00092.1	SAUR	SAUR	-2.68	0.000596
Peaxi162Scf00314g00628.1	Ethylene-responsive transcription factor	ERF	7.47	1.72e-07
Peaxi162Scf00334g00610.1	SAUR	SAUR	-3.58	0.000849
Peaxi162Scf00362g00846.1	Auxin transporter-like protien	LAX	-2.26	0.00411
Peaxi162Scf00362g01042.1	SAUR	SAUR	-2.87	3.09e-05
Peaxi162Scf00362g01116.1	SAUR	SAUR	-2.24	0.0039
Peaxi162Scf00362g01117.1	SAUR	SAUR	-2.26	0.00697
Peaxi162Scf00362g01118.1	SAUR	SAUR	-2.28	0.00473
Peaxi162Scf00362g01119.1	SAUR	SAUR	-2.7	0.00636
Peaxi162Scf00362g01148.1	SAUR	SAUR	-2.04	0.0062
Peaxi162Scf00362g01159.1	SAUR	SAUR	-3.08	0.000568
Peaxi162Scf00362g01190.1	SAUR	SAUR	-2.3	0.00591
Peaxi162Scf00389g00071.1	LOB domain-containing protein	LBD	2.04	0.04
Peaxi162Scf00423g00137.1	pleiotropic drug resistance	PDR	2.82	0.00845
Peaxi162Scf00464g00323.1	SAUR	SAUR	-2.23	0.00773
Peaxi162Scf00468g00052.1	Ethylene-responsive transcription factor	ERF1B	3.08	0.00141
Peaxi162Scf00475g00071.1	Ethylene-responsive transcription factor	ERF	-3.33	0.00245
Peaxi162Scf00517g00115.1	Flavin-binding monooxygenase family protein	YUC	-2.05	0.00935
Peaxi162Scf00531g00049.1	Lipoxygenase	LOX	-3.83	0.00127
Peaxi162Scf00559g00009.1	LOB domain-containing protein	LBD	-3.58	0.000382
Peaxi162Scf00640g00057.1	SAUR	SAUR	-3.5	0.00027
Peaxi162Scf00658g00051.1	LOB domain-containing protein	LBD	2.87	0.00554
Peaxi162Scf00667g00615.1	novel interactor of JAZ	NINJA	3.7	0.04
Peaxi162Scf00672g00031.1	Ethylene-responsive transcription factor	ERF	-3.19	0.00093
Peaxi162Scf00684g00013.1	SAUR	SAUR	-2.18	0.000274
Peaxi162Scf00747g00018.1	Auxin response factor	ARF	3.07	0.00014
Peaxi162Scf00809g00423.1	LOB domain-containing protein	LBD	2.62	0.00277
Peaxi162Scf00814g00013.1	LOB domain-containing protein	LBD	3.54	0.02
Peaxi162Scf00882g00021.1	RAP	RAP	2.67	0.01
Peaxi162Scf00895g00011.1	Lipoxygenase	LOX	-2.75	0.00113
Peaxi162Scf00895g00019.1	Lipoxygenase	LOX	-4.26	0.000851
Peaxi162Scf00895g00113.1	Lipoxygenase	LOX	-4.02	0.000512
Peaxi162Scf00945g00013.1	GH3	GH3	2.58	0.01
Peaxi162Scf00970g00114.1	12-oxophytodienoate reductase	OPR	5.74	0.000111
Peaxi162Scf00970g00165.1	12-oxophytodienoate reductase	OPR	6.48	2.37e-05
Peaxi162Scf00976g00113.1	Auxin efflux carrier	PIN	-3.12	0.00311
Peaxi162Scf01142g00028.1	AP2-like ethylene-responsive transcription factor	AIL	2.29	0.00042
Peaxi162Scf01257g00030.1	beta-carotene isomerase	D27	-4.59	0.00096
Peaxi162Scf01502g00007.1	SAUR	SAUR	4.09	0.000135
Peaxi162Scf01530g00032.1	LOB domain-containing protein	LBD	2.33	0.01
II Petunia axillaris 24 hpe	Number of up- and down-regulated genes, with (M-value < -2 or < 2) and p < 0.05												III Comparision of Petunia axillaris (axill) and Petunia inflata (infl), 24 hpe
													Absolute and relative number of up- and downregulated genes of different categories
axillaris, 24 hpe	Total number covered genes		No. Absol.	Ratio			No. Absol.	Ratio
		total up	29										Absolute	24 hpe				Relative	24 hpe
		total down	35											up axill	up infl	down axill	down infl	up axill	up infl	down axill	down infl
	4	upASA	0	0		downASA	0	0					ASA	0	0	0	0	0	0	0	0
	7	upTAR	0	0		downTAR	0	0					TAR	0	0	0	2	0	0	0	0.25
	23	upYUCCA	0	0		downYUCCA	3	0.130435					YUCCA	0	0	3	1	0	0	0.130435	0.04
	10	upILL/ILR	0	0		downILL/ILR	0	0					ILR	0	0	0	0	0	0	0	0
	22	upPIN	1	0.0454545		downPIN	1	0.0454545					PIN	1	2	1	1	0.0454545	0.0769231	0.0454545	0.0384615
	5	upAUX/LAX	0	0		downAUX/LAX	2	0.4					AUX/LAX	0	0	2	1	0	0	0.4	0.166667
	7	upABCB	1	0.142857		downABCB	0	0					ABCB	1	0	0	1	0.142857	0	0	0.2
	2	upPINOID	0	0		downPINOID	0	0					PINOID	0	0	0	0	0	0	0	0
	20	upAux/IAA	1	0.05		downAux/IAA	0	0					Aux/IAA	1	3	0	0	0.05	0.142857	0	0
	6	upTIR1	0	0		downTIR1	0	0					TIR1	0	0	0	0	0	0	0	0
	1	upABP	0	0		downABP	0	0					ABP	0	0	0	0	0	0	0	0
	6	upAFB	0	0		downAFB	0	0					AFB	0	0	0	0	0	0	0	0
	31	upARF	1	0.0322581		downARF	1	0.0322581					ARF	1	1	1	0	0.0322581	0.0344828	0.0322581	0
	13	upWOX	1	0.0769231		downWOX	0	0					WOX	1	0	0	0	0.0769231	0	0	0
	54	upLBD	6	0.111111		downLBD	3	0.0555556					LBD	6	8	3	5	0.111111	0.115942	0.0555556	0.0724638
	27	upGH3	1	0.037037		downGH3	0	0					GH3	1	2	0	1	0.037037	0.105263	0	0.0526316
	49	up SAUR	2	0.0408163		downSAUR	13	0.265306					SAUR	2	2	13	2	0.0408163	0.0285714	0.265306	0.0285714
	56	up GRAS	0	0		downGRAS	2	0.0357143					GRAS	0	2	2	0	0	0.0392157	0.0357143	0
		up CYCP	0			downCYCP	1
		up CYCB	0			downCYCB	0
		up CYCA	0			downCYCA	0
		upCYC				downCYC
	39	upCYC	0	0		downCYC	1	0.025641					CYCLIN	0	0	1	2	0	0	0.025641	0.04
	382	up auxin	14	0.0366492		down auxin	26	0.0680628					Auxin	14	20	26	16	0.0366492	0.0465116	0.0680628	0.0372093
	19	upLOX	0	0		downLOX	4	0.210526					LOX	0	1	4	0	0	0.0454545	0.210526	0
	3	upACOX/AOX	0	0		downACOX/AOX	0	0					AOX	0	0	0	0	0	0	0	0
	1	upMFP	0	0		downMFP	0	0					MFP	0	0	0	0	0	0	0	0
	8	upAOS	0	0		downAOS	1	0.125					AOS	0	3	1	0	0	0.272727	0.125	0
	2	upAOC	0	0		downAOC	0	0					AOC	0	0	0	0	0	0	0	0
	8	upOPR	2	0.25		downOPR	1	0.125					OPR	2	0	1	0	0.25	0	0.125	0
	4	upJAR	0	0		downJAR	0	0					JAR	0	0	0	0	0	0	0	0
	3	upCOI	0	0		downCOI	0	0					COI	0	0	0	0	0	0	0	0
	5	upJAZ	0	0		downJAZ	0	0					JAZ	0	3	0	0	0	0.375	0	0
	4	upNINJA	2	0.5		downNINJA	0	0					NINJA	2	0	0	0	0.5	0	0	0
	2	upMYC2	0	0		downMYC2	0	0					MYC2	0	0	0	0	0	0	0	0
	59	up JA	4	0.0677966		down JA	6	0.101695					JA	4	7	6	0	0.0677966	0.0972222	0.101695	0
	3	upDAD	0	0		downDAD	0	0					DAD	0	0	0	0	0	0	0	0
	3	upMAX	0	0		downMAX	0	0					MAX	0	0	0	0	0	0	0	0
	9	upCCD	0	0		downCCD	0	0					CCD	0	0	0	2	0	0	0	0.166667
	2	upD27	0	0		downD27	1	0.5					D27	0	0	1	1	0	0	0.5	0.5
	17	up SL	0	0		down SL	1	0.0588235					SL	0	0	1	3	0	0	0.0588235	0.15
		upERF	4			downERF	2
		upERF1A	0			downERF1A	0
		upERF1B	2			downERF1B	0
	58	upERFs	6	0.103448		downERFs	2	0.0344828					ERF	6	5	2	0	0.103448	0.142857	0.0344828	0
	22	upPDR	3	0.136364		downPDR	0	0					PDR		4		7	0.136364	0.148148	0	0.259259
	12	upRAP	1	0.0833333		downRAP	0	0					RAP		2		0	0.0833333	0.25	0	0
	25	upAIL	1	0.04		downAIL	0	0					AIL		1		1	0.04	0.030303	0	0.030303
	11	upCUL	0	0		downCUL	0	0					CUL		0		0	0	0	0	0
	7	upTPL	0	0		downTPL	0	0					TPL		0		0	0	0	0	0
	2	upRBX	0	0		downRBX	0	0					RBX		0		0	0	0	0	0
	2	upASK	0	0		downASK	0	0					ASK		0		0	0	0	0	0
	12	upHDA	0	0		downHDA	0	0					HDA		0		0	0	0	0	0
	93	upInteraction others	5	0.0537634		downInteraction others	0	0
	151	up Interaction	11	0.0728477		down Interaction	2	0.013245					Interaction	11	12	2	8	0.0728477	0.084507	0.013245	0.056338
	609	up total	29	0.047619		down Total	35	0.0574713					Total	29	39	35	27	0.047619	0.0587349	0.0574713	0.0406627

## Sheet: d)P.axill_infl_SB_Li_No_72hpe
Supplementary Table S3 DEGs of the stem base		(M-value < -2 or > 2) and p < 0.05
d) 72 hpe, list of Petunia axillaris and and absolute and relative of number of DEGs of Petunia axillaris and Petunia inflata
DEG numbers of P. axillaris and P. inflata see line 135
Feature ID	Gene Families	Abbreviations	M-value	P-value (p<0.05)
Peaxi162Scf00001g00352.1	Ethylene-responsive transcription factor	ERF	3.61	0.000764
Peaxi162Scf00002g05435.1	pleiotropic drug resistance	PDR	2.91	9.64e-05
Peaxi162Scf00007g00122.1	Allene oxide synthase	AOS	-3.5	0.00318
Peaxi162Scf00007g01226.1	Cyclin	CYCP	-3.84	0.000384
Peaxi162Scf00007g01617.1	GH3	GH3	2.85	0.000231
Peaxi162Scf00011g01513.1	12-oxophytodienoate reductase	OPR	4.09	0.000442
Peaxi162Scf00016g01221.1	Allene oxide synthase	AOS	3.92	6.64e-07
Peaxi162Scf00016g01228.1	Allene oxide synthase	AOS	2.62	8.82e-05
Peaxi162Scf00016g02523.1	GH3	GH3	2.88	0.000135
Peaxi162Scf00017g03011.1	Ethylene-responsive transcription factor	ERF	2.81	0.00449
Peaxi162Scf00021g01519.1	LOB domain-containing protein	LBD	2.04	0.00846
Peaxi162Scf00024g00291.1	Ethylene-responsive transcription factor	ERF1B	4.5	2.3e-05
Peaxi162Scf00031g00042.1	Ethylene-responsive transcription factor	ERF1A	2.51	0.000663
Peaxi162Scf00037g00636.1	Lipoxygenase	LOX	7	9.07e-05
Peaxi162Scf00038g01035.1	pleiotropic drug resistance	PDR	4.6	0.000261
Peaxi162Scf00042g02726.1	Auxin transporter-like protien	LAX	-2.69	0.000764
Peaxi162Scf00043g00098.1	Flavin-binding monooxygenase family protein	YUC	-2.73	0.04
Peaxi162Scf00047g00221.1	LOB domain-containing protein	LBD	2.91	0.000444
Peaxi162Scf00047g00925.1	pleiotropic drug resistance	PDR	5.19	0.000164
Peaxi162Scf00050g00101.1	GRAS	GRAS	2.27	0.000598
Peaxi162Scf00058g01716.1	ABC transporter B family	ABCB	4.46	0.000147
Peaxi162Scf00058g02629.1	GRAS	GRAS	-2.03	4.72e-05
Peaxi162Scf00062g01423.1	LOB domain-containing protein	LBD	2.06	0.00126
Peaxi162Scf00064g01428.1	Auxin efflux carrier	PIN	-2.44	0.00439
Peaxi162Scf00065g01120.1	RAP	RAP	6.04	0.000869
Peaxi162Scf00071g00650.1	Lipoxygenase	LOX	2.26	0.0051
Peaxi162Scf00074g00537.1	Auxin response factor	ARF	-2.43	0.000499
Peaxi162Scf00080g01010.1	LOB domain-containing protein	LBD	3.04	2.35e-05
Peaxi162Scf00085g02316.1	AP2-like ethylene-responsive transcription factor	AIL	2.45	0.00398
Peaxi162Scf00088g01321.1	12-oxophytodienoate reductase	OPR	-4.58	0.000742
Peaxi162Scf00088g01715.1	IAA	IAA	2.33	0.00123
Peaxi162Scf00124g01719.1	SAUR	SAUR	-2.22	0.00359
Peaxi162Scf00124g01740.1	SAUR	SAUR	-2.37	0.00289
Peaxi162Scf00126g00418.1	WOX	WOX	2.26	0.000103
Peaxi162Scf00129g00314.1	ABC transporter B family	ABCB	-2.86	5.97e-05
Peaxi162Scf00134g01213.1	LOB domain-containing protein	LBD	5.56	4e-09
Peaxi162Scf00152g01635.1	Auxin response factor	ARF	-2.41	0.00019
Peaxi162Scf00159g00167.1	GRAS	GRAS	-2.4	0.000613
Peaxi162Scf00166g00132.1	SAUR	SAUR	5.61	3.69e-05
Peaxi162Scf00167g00082.1	Ethylene-responsive transcription factor	ERF	2.13	0.00625
Peaxi162Scf00168g01124.1	SAUR	SAUR	-2.28	0.00652
Peaxi162Scf00183g00012.1	Flavin-binding monooxygenase family protein	YUC	-2.61	0.03
Peaxi162Scf00196g00322.1	AP2-like ethylene-responsive transcription factor	AIL	3.89	0.000289
Peaxi162Scf00223g01514.1	pleiotropic drug resistance	PDR	-2.29	0.000718
Peaxi162Scf00251g00071.1	pleiotropic drug resistance	PDR	2.06	0.03
Peaxi162Scf00260g00062.1	Ethylene-responsive transcription factor	ERF	2.26	0.00109
Peaxi162Scf00271g00062.1	Ethylene-responsive transcription factor	ERF	5.16	0.000166
Peaxi162Scf00284g00525.1	LOB domain-containing protein	LBD	4.53	3.98e-05
Peaxi162Scf00296g00111.1	AP2-like ethylene-responsive transcription factor	AIL	2.12	0.00283
Peaxi162Scf00305g00129.1	GRAS	GRAS	-2.01	0.000179
Peaxi162Scf00309g00112.1	Auxin efflux carrier	PIN	5.17	0.000126
Peaxi162Scf00310g00419.1	Cyclin	CYCA	2.03	0.000352
Peaxi162Scf00311g00092.1	SAUR	SAUR	-3	7.14e-05
Peaxi162Scf00314g00628.1	Ethylene-responsive transcription factor	ERF	6.5	1.3e-07
Peaxi162Scf00314g01041.1	AP2-like ethylene-responsive transcription factor	AIL	-2.39	0.00284
Peaxi162Scf00334g00062.1	SAUR	SAUR	-3.03	0.00203
Peaxi162Scf00334g00610.1	SAUR	SAUR	-4.71	0.000658
Peaxi162Scf00334g10111.1	SAUR	SAUR	-2.01	0.01
Peaxi162Scf00362g00108.1	SAUR	SAUR	-3.99	0.000306
Peaxi162Scf00362g00118.1	SAUR	SAUR	-3.84	0.00295
Peaxi162Scf00362g00119.1	SAUR	SAUR	-3.74	0.00365
Peaxi162Scf00362g01042.1	SAUR	SAUR	-2.59	0.000196
Peaxi162Scf00362g01116.1	SAUR	SAUR	-2.84	0.000988
Peaxi162Scf00362g01117.1	SAUR	SAUR	-2.58	0.00263
Peaxi162Scf00362g01118.1	SAUR	SAUR	-2.54	0.00103
Peaxi162Scf00362g01119.1	SAUR	SAUR	-2.8	0.00222
Peaxi162Scf00362g01148.1	SAUR	SAUR	-3.8	0.00031
Peaxi162Scf00362g01159.1	SAUR	SAUR	-4.02	7.39e-05
Peaxi162Scf00362g01190.1	SAUR	SAUR	-2.85	0.00209
Peaxi162Scf00362g01191.1	SAUR	SAUR	-2.45	0.00194
Peaxi162Scf00362g01193.1	SAUR	SAUR	-2.59	0.00203
Peaxi162Scf00373g00510.1	LOB domain-containing protein	LBD	2.12	0.000508
Peaxi162Scf00377g00013.1	Cyclin	CYCP	-2.42	0.00337
Peaxi162Scf00389g00071.1	LOB domain-containing protein	LBD	2.89	0.00293
Peaxi162Scf00403g00041.1	RAP	RAP	3.19	0.000138
Peaxi162Scf00423g00137.1	pleiotropic drug resistance	PDR	5.08	0.000652
Peaxi162Scf00438g00001.1	SAUR	SAUR	-3.4	5.43e-06
Peaxi162Scf00442g00115.1	Cyclin	CYCB	2.11	0.00161
Peaxi162Scf00464g00039.1	SAUR	SAUR	-2.43	0.0058
Peaxi162Scf00464g00323.1	SAUR	SAUR	-5.18	0.000661
Peaxi162Scf00464g00324.1	SAUR	SAUR	-2.78	0.00726
Peaxi162Scf00468g00052.1	Ethylene-responsive transcription factor	ERF1B	3	0.00131
Peaxi162Scf00517g00115.1	Flavin-binding monooxygenase family protein	YUC	-2.36	0.00432
Peaxi162Scf00517g00117.1	Flavin-binding monooxygenase family protein	YUC	-2.36	0.00257
Peaxi162Scf00528g00416.1	Cullin	CUL	-2.09	0.000967
Peaxi162Scf00531g00049.1	Lipoxygenase	LOX	-3.83	0.000355
Peaxi162Scf00533g00022.1	SAUR	SAUR	2.39	0.05
Peaxi162Scf00555g00915.1	ABC transporter B family	ABCB	2.07	0.00192
Peaxi162Scf00578g00316.1	IAA	IAA	-2.42	0.000164
Peaxi162Scf00640g00057.1	SAUR	SAUR	-4.27	0.000242
Peaxi162Scf00658g00051.1	LOB domain-containing protein	LBD	4.92	0.000294
Peaxi162Scf00684g00013.1	SAUR	SAUR	-2.73	4.54e-05
Peaxi162Scf00688g00362.1	12-oxophytodienoate reductase	OPR	2.47	8.18e-05
Peaxi162Scf00699g00029.1	IAA	IAA	2.82	0.000448
Peaxi162Scf00747g00018.1	Auxin response factor	ARF	4.2	7.39e-05
Peaxi162Scf00814g00013.1	LOB domain-containing protein	LBD	5.88	0.00136
Peaxi162Scf00853g00423.1	Cyclin	CYCP	-3.62	0.00495
Peaxi162Scf00882g00021.1	RAP	RAP	2.92	0.00677
Peaxi162Scf00895g00011.1	Lipoxygenase	LOX	-2.73	0.00117
Peaxi162Scf00895g00019.1	Lipoxygenase	LOX	-4.66	0.000203
Peaxi162Scf00895g00113.1	Lipoxygenase	LOX	-4.2	0.000121
Peaxi162Scf00945g00013.1	GH3	GH3	3.4	0.00154
Peaxi162Scf00970g00114.1	12-oxophytodienoate reductase	OPR	6.41	1.8e-05
Peaxi162Scf00970g00165.1	12-oxophytodienoate reductase	OPR	7.02	1.73e-05
Peaxi162Scf00976g00113.1	Auxin efflux carrier	PIN	-3.31	0.00234
Peaxi162Scf01142g00028.1	AP2-like ethylene-responsive transcription factor	AIL	4.07	0.000182
Peaxi162Scf01257g00030.1	beta-carotene isomerase	D27	-4.46	9.55e-05
Peaxi162Scf01258g00119.1	GH3	GH3	-3.67	0.00292
Peaxi162Scf01306g00016.1	GH3	GH3	2.38	0.000426
Peaxi162Scf01313g00123.1	WOX	WOX	3.12	0.000768
Peaxi162Scf01416g00118.1	IAA	IAA	-2.31	0.000352
Peaxi162Scf01446g00032.1	Cyclin	CYCB	2.35	0.000974
Peaxi162Scf01502g00007.1	SAUR	SAUR	5.55	1.29e-05
Peaxi162Scf01530g00032.1	LOB domain-containing protein	LBD	4.97	3.71e-06
II Petunia axillaris 72 hpe	Number of up- and down-regulated genes, with (M-value < -2 or < 2) and p < 0.05												III Comparision of Petunia axillaris (axill) and Petunia inflata (infl), 72 hpe
													Absolute and relative number of up- and downregulated genes of different categories
axillaris, 72 hpe	Total number covered genes		No. Absol.	Ratio			No. Absol.	Ratio
		total up	58										Absolute	72 hpe				Relative	72 hpe
		total down	55											up axill	up infl	down axill	down infl	up axill	up infl	down axill	down infl
	4	upASA	0	0		downASA	0	0					ASA	0	0	0	1	0	0	0	0.2
	7	upTAR	0	0		downTAR	0	0					TAR	0	0	0	2	0	0	0	0.25
	23	upYUCCA	0	0		downYUCCA	4	0.173913					YUCCA	0	1	4	5	0	0.04	0.173913	0.2
	10	upILL/ILR	0	0		downILL/ILR	0	0					ILR	0	0	0	0	0	0	0	0
	22	upPIN	1	0.0454545		downPIN	2	0.0909091					PIN	1	7	2	1	0.0454545	0.269231	0.0909091	0.0384615
	5	upAUX/LAX	0	0		downAUX/LAX	1	0.2					AUX/LAX	0	0	1	1	0	0	0.2	0.166667
	7	upABCB	2	0.285714		downABCB	1	0.142857					ABCB	2	0	1	1	0.285714	0	0.142857	0.2
	2	upPINOID	0	0		downPINOID	0	0					PINOID	0	0	0	0	0	0	0	0
	20	upAux/IAA	2	0.1		downAux/IAA	2	0.1					Aux/IAA	2	2	2	3	0.1	0.0952381	0.1	0.142857
	6	upTIR1	0	0		downTIR1	0	0					TIR1	0	0	0	0	0	0	0	0
	1	upABP	0	0		downABP	0	0					ABP	0	0	0	0	0	0	0	0
	6	upAFB	0	0		downAFB	0	0					AFB	0	0	0	0	0	0	0	0
	31	upARF	1	0.0322581		downARF	2	0.0645161					ARF	1	2	2	0	0.0322581	0.0689655	0.0645161	0
	13	upWOX	2	0.153846		downWOX	0	0					WOX	2	0	0	0	0.153846	0	0	0
	54	upLBD	11	0.203704		downLBD	0	0					LBD	11	16	0	4	0.203704	0.231884	0	0.057971
	27	upGH3	4	0.148148		downGH3	1	0.037037					GH3	4	2	1	2	0.148148	0.105263	0.037037	0.105263
	49	up SAUR	2	0.0408163		downSAUR	26	0.530612					SAUR	2	3	26	30	0.0408163	0.0428571	0.530612	0.428571
	56	up GRAS	1	0.0178571		downGRAS	3	0.0535714					GRAS	1	4	3	5	0.0178571	0.0784314	0.0535714	0.0980392
		up CYCP	0			downCYCP	3
		up CYCB	2			downCYCB	0
		up CYCA	1			downCYCA	0
		upCYC				downCYC
	39	upCYC	3	0.0769231		downCYC	3	0.0769231					CYCLIN	3	0	3	3	0.0769231	0	0.0769231	0.06
	382	up auxin	29	0.0759162		down auxin	45	0.117801					Auxin	29	37	45	58	0.0759162	0.0860465	0.117801	0.134884
	19	upLOX	2	0.105263		downLOX	4	0.210526					LOX	2	3	4	0	0.105263	0.136364	0.210526	0
	3	upACOX/AOX	0	0		downACOX/AOX	0	0					AOX	0	0	0	0	0	0	0	0
	1	upMFP	0	0		downMFP	0	0					MFP	0	0	0	0	0	0	0	0
	8	upAOS	2	0.25		downAOS	1	0.125					AOS	2	5	1	0	0.25	0.454545	0.125	0
	2	upAOC	0	0		downAOC	0	0					AOC	0	0	0	0	0	0	0	0
	4	upOPR	4	1		downOPR	1	0.25					OPR	4	5	1	0	1	0.555556	0.25	0
	8	upJAR	0	0		downJAR	0	0					JAR	0	0	0	0	0	0	0	0
	3	upCOI	0	0		downCOI	0	0					COI	0	0	0	0	0	0	0	0
	5	upJAZ	0	0		downJAZ	0	0					JAZ	0	5	0	0	0	0.625	0	0
	4	upNINJA	0	0		downNINJA	0	0					NINJA	0	0	0	0	0	0	0	0
	2	upMYC2	0	0		downMYC2	0	0					MYC2	0	0	0	0	0	0	0	0
	59	up JA	8	0.135593		down JA	6	0.101695					JA	8	18	6	0	0.135593	0.25	0.101695	0
	3	upDAD	0	0		downDAD	0	0					DAD	0	0	0	0	0	0	0	0
	3	upMAX	0	0		downMAX	0	0					MAX	0	0	0	0	0	0	0	0
	9	upCCD	0	0		downCCD	0	0					CCD	0	1	0	2	0	0.0833333	0	0.166667
	2	upD27	0	0		downD27	1	0.5					D27	0	1	1	1	0	0.5	0.5	0.5
	17	up SL	0	0		down SL	1	0.0588235					SL	0	2	1	3	0	0.1	0.0588235	0.15
		upERF	6			downERF	0
		upERF1A	1			downERF1A	0
		upERF1B	2			downERF1B	0
	58	upERFs	9	0.155172		downERFs	0	0					ERF	9	9	0	0	0.155172	0.257143	0	0
	22	upPDR	5	0.227273		downPDR	1	0.0454545					PDR	5	4	1	5	0.227273	0.148148	0.0454545	0.185185
	12	upRAP	3	0.25		downRAP	0	0					RAP	3	3	0	0	0.25	0.375	0	0
	25	upAIL	4	0.16		downAIL	1	0.04					AIL	4	1	1	1	0.16	0.030303	0.04	0.030303
	11	upCUL	0	0		downCUL	1	0.0909091					CUL	0	0	1	0	0	0	0.0909091	0
	7	upTPL	0	0		downTPL	0	0					TPL	0	0	0	0	0	0	0	0
	2	upRBX	0	0		downRBX	0	0					RBX	0	0	0	0	0	0	0	0
	2	upASK	0	0		downASK	0	0					ASK	0	0	0	0	0	0	0	0
	12	upHDA	0	0		downHDA	0	0					HDA	0	0	0	0	0	0	0	0
	93	upInteraction others	12	0.129032		downInteraction others	3	0.0322581
	151	up Interaction	21	0.139073		down Interaction	3	0.0198675					Interaction	21	17	3	6	0.139073	0.119718	0.0198675	0.0422535
	609	up total	58	0.0952381		down Total	55	0.090312					Total	58	74	55	67	0.0952381	0.111446	0.090312	0.100904

## Sheet: e)P.infl_SB_Li_No_0.5hpe
Supplementary Table S3 DEGs of the stem base		(M-value < -2 or > 2) and p < 0.05
e) List and number of DEGs, P. inflata. 0.5 hpe
Feature ID	Gene Families	Abbreviations	M-value	P-value (p<0.05)
Peinf101Ctg13431588g00001.1	LIPOXYGENASE	LOX	2.66	8.24e-05
Peinf101Ctg13469878g00001.1	ETHYLENE-RESPONSIVE TRANSCRIPTION FACTOR	ERF	6.86	1.15e-05
Peinf101Ctg13655775g00003.1	JASMONATE ZIM-DOMAIN PROTEIN	JAZ	5.97	0.000106
Peinf101Scf00094g09004.1	ETHYLENE-RESPONSIVE TRANSCRIPTION FACTOR	ERF	3.79	0.00437
Peinf101Scf00138g04009.1	GRETCHEN HAGEN	GH3	2.95	0.00509
Peinf101Scf00145g09001.1	ETHYLENE-RESPONSIVE TRANSCRIPTION FACTOR	ERF	7.07	7.81e-05
Peinf101Scf00176g06007.1	ETHYLENE-RESPONSIVE TRANSCRIPTION FACTOR	ERF	3.36	0.000796
Peinf101Scf00176g06019.1	ETHYLENE-RESPONSIVE TRANSCRIPTION FACTOR	ERF	3.5	0.000122
Peinf101Scf00181g03002.1	ALLENE OXIDE SYNTHASE	AOS	5.28	0.000163
Peinf101Scf00193g17008.1	JASMONATE ZIM-DOMAIN PROTEIN	JAZ	2.96	0.000658
Peinf101Scf00221g01001.1	SMALL AUXIN UPREGULATED	SAUR	2.91	0.00071
Peinf101Scf00221g06003.1	ETHYLENE-RESPONSIVE TRANSCRIPTION FACTOR	ERF	3.39	0.00452
Peinf101Scf00357g04012.1	LOB (LATERAL ORGAN BOUNDARIES) DOMAIN-CONTAINING PROTEIN	LBD	4.2	0.00023
Peinf101Scf00380g00035.1	LIPOXYGENASE	LOX	5.49	9.28e-05
Peinf101Scf00423g01001.1	PIN-TARGETING SERINE THREONINE PROTEIN KINASE	PID	-2.83	0.0027
Peinf101Scf00523g02021.1	SMALL AUXIN UPREGULATED	SAUR	-2.36	0.000204
Peinf101Scf00523g04023.1	SMALL AUXIN UPREGULATED	SAUR	-2.05	0.01
Peinf101Scf00610g04002.1	ETHYLENE-RESPONSIVE TRANSCRIPTION FACTOR	ERF	2.01	0.000101
Peinf101Scf00633g00019.1	LIPOXYGENASE	LOX	2.35	0.09
Peinf101Scf00661g03002.1	SMALL AUXIN UPREGULATED	SAUR	-2.19	0.000515
Peinf101Scf00661g03007.1	SMALL AUXIN UPREGULATED	SAUR	-3.18	0.00178
Peinf101Scf00746g03012.1	LIPOXYGENASE	LOX	2.86	0.000126
Peinf101Scf00986g00014.1	AUXIN RESPONSE FACTOR	ARF	2.42	0.00861
Peinf101Scf01077g02003.1	ETHYLENE-RESPONSIVE TRANSCRIPTION FACTOR	ERF	2.51	0.0045
Peinf101Scf01097g06002.1	SMALL AUXIN UPREGULATED	SAUR	2.89	0.01
Peinf101Scf01175g08016.1	GIBBERELLIC ACID INSENSITIVE;	GRAS	4.98	0.000322
Peinf101Scf01186g00006.1	GIBBERELLIC ACID INSENSITIVE;	GRAS	3.24	0.00367
Peinf101Scf01271g10021.1	GRETCHEN HAGEN	GH3	4.48	0.00166
Peinf101Scf01436g02013.1	IAA-AMINO ACID HYDROLASES	ILL	5.88	0.000254
Peinf101Scf01480g08001.1	ETHYLENE-RESPONSIVE TRANSCRIPTION FACTOR	ERF	7.72	4.83e-08
Peinf101Scf01482g15042.1	SMALL AUXIN UPREGULATED	SAUR	4.6	5.52e-06
Peinf101Scf01605g08001.1	ETHYLENE-RESPONSIVE TRANSCRIPTION FACTOR	ERF	5.9	0.000398
Peinf101Scf01617g01032.1	LOB (LATERAL ORGAN BOUNDARIES) DOMAIN-CONTAINING PROTEIN	LBD	-2.55	0.00202
Peinf101Scf01962g00011.1	INDOLE-3-ACETIC ACID RESPONSIVE PROTEIN	IAA	2.62	0.000325
Peinf101Scf02191g01074.1	LIPOXYGENASE	LOX	2.68	0.00012
Peinf101Scf02251g02001.1	SMALL AUXIN UPREGULATED	SAUR	-3.02	0.00176
Peinf101Scf02312g02025.1	PLEIOTROPIC DRUG RESISTANCE	PDR	2.35	0.000328
Peinf101Scf02318g02012.1	SMALL AUXIN UPREGULATED	SAUR	-2.01	0.00249
Peinf101Scf02318g02014.1	SMALL AUXIN UPREGULATED	SAUR	-2.11	0.000758
Peinf101Scf02318g02015.1	SMALL AUXIN UPREGULATED	SAUR	-2.13	0.000889
Peinf101Scf02318g02055.1	SMALL AUXIN UPREGULATED	SAUR	-2.58	0.00304
Peinf101Scf02382g06013.1	ETHYLENE-RESPONSIVE TRANSCRIPTION FACTOR	ERF	5.24	0.000176
Peinf101Scf02665g00004.1	ETHYLENE-RESPONSIVE TRANSCRIPTION FACTOR	ERF	3.96	0.00246
Peinf101Scf03176g00010.1	JASMONATE ZIM-DOMAIN PROTEIN	JAZ	3.43	1.7e-05
Peinf101Scf03526g00003.1	BHLHZIP TRANSCRIPTION FACTOR MYC3	MYC	3.26	0.000901
Peinf101Scf03649g00001.1	ETHYLENE-RESPONSIVE TRANSCRIPTION FACTOR	ERF	3.36	0.000147
Peinf101Scf03649g00003.1	ETHYLENE-RESPONSIVE TRANSCRIPTION FACTOR	ERF	2.41	0.00337
Peinf101Scf03815g00013.1	ETHYLENE-RESPONSIVE TRANSCRIPTION FACTOR	ERF	7.25	9.78e-05
Peinf101Scf03815g00017.1	JASMONATE ZIM-DOMAIN PROTEIN	JAZ	5.94	2.89e-05
Peinf101Scf03816g00011.1	ETHYLENE-RESPONSIVE TRANSCRIPTION FACTOR	ERF	7.13	8.95e-06
Peinf101Scf03816g00028.1	JASMONATE ZIM-DOMAIN PROTEIN	JAZ	6.31	0.000253
Peinf101Scf04087g00010.1	LIPOXYGENASE	LOX	2.62	0.000322
Peinf101Scf06002g00004.1	JASMONATE ZIM-DOMAIN PROTEIN	JAZ	3.64	0.000164
Peinf101Scf15726g00001.1	ETHYLENE-RESPONSIVE TRANSCRIPTION FACTOR	ERF	4.16	0.00205
inflata, 0.5 hpe	Total number covered genes		No. Absol.	Ratio			No. Absol.	Ratio
		total up	42
		total down	11
	5	upASA	0	0		downASA	0	0
	8	upTAR	0	0		downTAR	0	0
	25	upYUCCA	0	0		downYUCCA	0	0
	12	upILL/ILR	1	0.0833333		downILL/ILR	0	0
	26	upPIN	0	0		downPIN	0	0
	6	upAUX/LAX	0	0		downAUX/LAX	0	0
	5	upABCB	0	0		downABCB	0	0
	2	upPINOID	0	0		downPINOID	1	0.5
	21	upAux/IAA	1	0.047619		downAux/IAA	0	0
	7	upTIR1	0	0		downTIR1	0	0
	2	upABP	0	0		downABP	0	0
	7	upAFB	0	0		downAFB	0	0
	29	upARF	1	0.0344828		downARF	0	0
	16	upWOX	0	0		downWOX	0	0
	69	upLBD	1	0.0144928		downLBD	1	0.0144928
	19	upGH3	2	0.105263		downGH3	0	0
	70	up SAUR	3	0.0428571		downSAUR	9	0.128571
	51	up GRAS	2	0.0392157		downGRAS	0	0
		up CYCP	0			downCYCP	0
		up CYCB	0			downCYCB	0
		up CYCA	0			downCYCA	0
		upCYC				downCYC
	50	upCYC	0	0		downCYC	0	0
	430	up auxin	11	0.0255814		down auxin	11	0.0255814
	22	upLOX	5	0.227273		downLOX	0	0
	3	upACOX/AOX	0	0		downACOX/AOX	0	0
	1	upMFP	0	0		downMFP	0	0
	11	upAOS	1	0.0909091		downAOS	0	0
	1	upAOC	0	0		downAOC	0	0
	9	upOPR	0	0		downOPR	0	0
	5	upJAR	0	0		downJAR	0	0
	5	upCOI	0	0		downCOI	0	0
	8	upJAZ	6	0.75		downJAZ	0	0
	5	upNINJA	0	0		downNINJA	0	0
	2	upMYC2	1	0.5		downMYC2	0	0
	72	up JA	13	0.180556		down JA	0	0
	3	upDAD	0	0		downDAD	0	0
	3	upMAX	0	0		downMAX	0	0
	12	upCCD	0	0		downCCD	0	0
	2	upD27	0	0		downD27	0	0
	20	up SL	0	0		down SL	0	0
		upERF	17			downERF	0
		upERF1A	0			downERF1A	0
		upERF1B	0			downERF1B	0
	35	upERFs	17	0.485714		downERFs	0	0
	27	upPDR	1	0.037037		downPDR	0	0
	8	upRAP	0	0		downRAP	0	0
	33	upAIL	0	0		downAIL	0	0
	11	upCUL	0	0		downCUL	0	0
	8	upTPL	0	0		downTPL	0	0
	3	upRBX	0	0		downRBX	0	0
	0	upASK	0			downASK	0
	17	upHDA	0	0		downHDA	0	0
	107	upInteraction others	1	0.00934579		downInteraction others	0	0
	142	up Interaction	18	0.126761		down Interaction	0	0
	664	up total	42	0.063253		down Total	11	0.0165663

## Sheet: f)Pinfl_SB_Li_No2hpe
Supplementary Table S3 DEGs of the stem base		(M-value < -2 or > 2) and p < 0.05
f) List and number of DEGs, P. inflata, 2 hpe
Feature ID	Gene Families	Abbreviations	M-value	P-value (p<0.05)
Peinf101Ctg13381394g00001.1	SMALL AUXIN UPREGULATED	SAUR	4.46	0.00245
Peinf101Ctg13610538g00001.1	SMALL AUXIN UPREGULATED	SAUR	3.68	0.00766
Peinf101Ctg13655775g00003.1	JASMONATE ZIM-DOMAIN PROTEIN	JAZ	4.97	0.000219
Peinf101Scf00019g21001.1	SMALL AUXIN UPREGULATED	SAUR	3.97	0.00675
Peinf101Scf00019g21025.1	SMALL AUXIN UPREGULATED	SAUR	2.02	0.05
Peinf101Scf00028g00015.1	LOB (LATERAL ORGAN BOUNDARIES) DOMAIN-CONTAINING PROTEIN	LBD	2.47	0.000334
Peinf101Scf00028g00016.1	LOB (LATERAL ORGAN BOUNDARIES) DOMAIN-CONTAINING PROTEIN	LBD	2.51	6.29e-05
Peinf101Scf00058g09002.1	ARF?????	unclear	-2.16	0.01
Peinf101Scf00062g07015.1	PLEIOTROPIC DRUG RESISTANCE	PDR	-2.01	0.04
Peinf101Scf00138g04009.1	GRETCHEN HAGEN	GH3	4.13	0.00159
Peinf101Scf00145g09001.1	ETHYLENE-RESPONSIVE TRANSCRIPTION FACTOR	ERF	4.46	0.000342
Peinf101Scf00149g02001.1	WOUND INDUCED DEDIFFERENTIATION	RAP	5.21	0.000192
Peinf101Scf00176g06007.1	ETHYLENE-RESPONSIVE TRANSCRIPTION FACTOR	ERF	3.59	0.000541
Peinf101Scf00176g06019.1	ETHYLENE-RESPONSIVE TRANSCRIPTION FACTOR	ERF	3.4	0.000636
Peinf101Scf00181g03002.1	ALLENE OXIDE SYNTHASE	AOS	5.84	9.67e-05
Peinf101Scf00191g44010.1	YUCCA	YUC	-3.82	0.000425
Peinf101Scf00193g17008.1	JASMONATE ZIM-DOMAIN PROTEIN	JAZ	3.05	0.000464
Peinf101Scf00217g06022.1	GRETCHEN HAGEN	GH3	-3.25	0.00712
Peinf101Scf00264g05022.1	CYCLIN	CYC	-4.5	0.000516
Peinf101Scf00357g04012.1	LOB (LATERAL ORGAN BOUNDARIES) DOMAIN-CONTAINING PROTEIN	LBD	3.85	0.0096
Peinf101Scf00372g03017.1	CYTOCHROME P450, FAMILY 711	MAX	-2.2	0.07
Peinf101Scf00373g18017.1	YUCCA	YUC	-2.23	0.01
Peinf101Scf00380g00035.1	LIPOXYGENASE	LOX	5.62	0.000213
Peinf101Scf00421g24012.1	IAA-AMINO ACID HYDROLASES	ILL	3.5	0.000334
Peinf101Scf00478g02002.1	GIBBERELLIC ACID INSENSITIVE;	GRAS	-2.65	0.00813
Peinf101Scf00610g04002.1	ETHYLENE-RESPONSIVE TRANSCRIPTION FACTOR	ERF	2.69	8.36e-05
Peinf101Scf00633g00019.1	LIPOXYGENASE	LOX	3.86	0.01
Peinf101Scf00686g01014.1	PLEIOTROPIC DRUG RESISTANCE	PDR	4	0.000907
Peinf101Scf00887g04005.1	WOUND INDUCED DEDIFFERENTIATION	RAP	2.16	0.000165
Peinf101Scf00889g00012.1	ETHYLENE-RESPONSIVE TRANSCRIPTION FACTOR	ERF	3.05	4.37e-05
Peinf101Scf00889g19036.1	TRYPTOPHAN AMINOTRANSFERASE RELATED	TAR	-4.48	0.000812
Peinf101Scf00962g01006.1	GIBBERELLIC ACID INSENSITIVE;	GRAS	-2.29	0.07
Peinf101Scf00968g05012.1	TRYPTOPHAN AMINOTRANSFERASE RELATED	TAR	2.11	0.00148
Peinf101Scf00986g00014.1	AUXIN RESPONSE FACTOR	ARF	4.18	3.16e-05
Peinf101Scf01035g03017.1	TRYPTOPHAN AMINOTRANSFERASE RELATED	TAR	-2.01	0.0057
Peinf101Scf01077g02003.1	ETHYLENE-RESPONSIVE TRANSCRIPTION FACTOR	ERF	2.18	0.00793
Peinf101Scf01097g06002.1	SMALL AUXIN UPREGULATED	SAUR	2.17	0.02
Peinf101Scf01120g01010.1	PLEIOTROPIC DRUG RESISTANCE	PDR	2.14	0.000686
Peinf101Scf01120g01012.1	PLEIOTROPIC DRUG RESISTANCE	PDR	2.66	0.000122
Peinf101Scf01120g02006.1	PLEIOTROPIC DRUG RESISTANCE	PDR	2.65	0.000118
Peinf101Scf01120g03021.1	PLEIOTROPIC DRUG RESISTANCE	PDR	2.27	0.00116
Peinf101Scf01145g02005.1	LOB (LATERAL ORGAN BOUNDARIES) DOMAIN-CONTAINING PROTEIN	LBD	-4.01	0.00543
Peinf101Scf01154g04007.1	GIBBERELLIC ACID INSENSITIVE;	GRAS	-2.33	0.03
Peinf101Scf01175g08016.1	GIBBERELLIC ACID INSENSITIVE;	GRAS	3.6	0.000905
Peinf101Scf01180g00002.1	ALLENE OXIDE SYNTHASE	AOS	5.17	0.000208
Peinf101Scf01182g01006.1	GIBBERELLIC ACID INSENSITIVE;	GRAS	-2.31	0.000542
Peinf101Scf01186g00006.1	GIBBERELLIC ACID INSENSITIVE;	GRAS	2.87	0.00729
Peinf101Scf01203g08005.1	INDOLE-3-ACETIC ACID RESPONSIVE PROTEIN	IAA	2.7	0.04
Peinf101Scf01218g11012.1	PIN-FORMED	PIN	-2.75	0.00289
Peinf101Scf01234g06003.1	GIBBERELLIC ACID INSENSITIVE;	GRAS	-2.5	0.01
Peinf101Scf01271g10021.1	GRETCHEN HAGEN	GH3	3.82	0.00317
Peinf101Scf01436g02013.1	IAA-AMINO ACID HYDROLASES	ILL	5.02	0.000323
Peinf101Scf01482g15042.1	SMALL AUXIN UPREGULATED	SAUR	4.3	3.62e-05
Peinf101Scf01514g03006.1	SMALL AUXIN UPREGULATED	SAUR	2.57	0.000703
Peinf101Scf01533g05063.1	AUXIN RESPONSE FACTOR	ARF	-2.75	0.01
Peinf101Scf01556g06028.1	YUCCA	YUC	-2.21	0.06
Peinf101Scf01602g00006.1	GRETCHEN HAGEN	JAR	2.41	0.00126
Peinf101Scf01605g08001.1	ETHYLENE-RESPONSIVE TRANSCRIPTION FACTOR	ERF	3.89	0.02
Peinf101Scf01617g01032.1	LOB (LATERAL ORGAN BOUNDARIES) DOMAIN-CONTAINING PROTEIN	LBD	-4.31	1.9e-07
Peinf101Scf01633g11068.1	PLETHORA	AIL	-2.76	0.02
Peinf101Scf01768g00043.1	12-OXOPHYTODIENOATE REDUCTASE	OPR	2.56	0.13
Peinf101Scf01768g00049.1	12-OXOPHYTODIENOATE REDUCTASE	OPR	5.6	0.00104
Peinf101Scf01786g04019.1	CYCLIN	CYC	-2.21	0.00748
Peinf101Scf01858g02034.1	ALLENE OXIDE CYCLASE	AOC	2.78	0.000393
Peinf101Scf01917g02011.1	GRETCHEN HAGEN	GH3	4.07	0.000194
Peinf101Scf01962g00011.1	INDOLE-3-ACETIC ACID RESPONSIVE PROTEIN	IAA	2.32	0.000483
Peinf101Scf01968g00003.1	LOB (LATERAL ORGAN BOUNDARIES) DOMAIN-CONTAINING PROTEIN	LBD	2.73	0.00129
Peinf101Scf02312g02025.1	PLEIOTROPIC DRUG RESISTANCE	PDR	4.51	0.000156
Peinf101Scf02382g01034.1	9-CIS/TRANS-ß-CAROTENE ISOMERASE	D27	-2.67	1.32e-05
Peinf101Scf02382g06013.1	ETHYLENE-RESPONSIVE TRANSCRIPTION FACTOR	ERF	4.41	0.000632
Peinf101Scf02395g00019.1	ABC (ATP-BINDING CASSETTE) TRANSPORTER B FAMILY	ABCB	-2.55	0.08
Peinf101Scf02588g00007.1	AUXIN RESPONSE FACTOR	ARF	3.7	0.000296
Peinf101Scf02695g02046.1	PLEIOTROPIC DRUG RESISTANCE	PDR	4.81	0.000479
Peinf101Scf02774g00002.1	INDOLE-3-ACETIC ACID RESPONSIVE PROTEIN	IAA	2.61	5.77e-05
Peinf101Scf03003g00006.1	YUCCA	YUC	-2.03	0.01
Peinf101Scf03005g07036.1	12-OXOPHYTODIENOATE REDUCTASE	OPR	2.46	7.39e-06
Peinf101Scf03134g00006.1	LOB (LATERAL ORGAN BOUNDARIES) DOMAIN-CONTAINING PROTEIN	LBD	-2.01	0.00983
Peinf101Scf03176g00010.1	JASMONATE ZIM-DOMAIN PROTEIN	JAZ	2.75	0.00012
Peinf101Scf03539g00043.1	ALLENE OXIDE SYNTHASE	AOS	2.01	0.25
Peinf101Scf03600g00001.1	LOB (LATERAL ORGAN BOUNDARIES) DOMAIN-CONTAINING PROTEIN	LBD	2.82	0.000654
Peinf101Scf03649g00001.1	ETHYLENE-RESPONSIVE TRANSCRIPTION FACTOR	ERF	3.59	0.00144
Peinf101Scf03690g00002.1	ALLENE OXIDE SYNTHASE	AOS	-2.03	0.05
Peinf101Scf03777g00014.1	ALLENE OXIDE SYNTHASE	AOS	2.06	0.22
Peinf101Scf03815g00017.1	JASMONATE ZIM-DOMAIN PROTEIN	JAZ	4.83	9.16e-05
Peinf101Scf03816g00028.1	JASMONATE ZIM-DOMAIN PROTEIN	JAZ	5.23	0.00069
Peinf101Scf04439g00001.1	SMALL AUXIN UPREGULATED	SAUR	4.16	0.00605
Peinf101Scf04640g00025.1	PLEIOTROPIC DRUG RESISTANCE	PDR	2.57	1.98e-05
Peinf101Scf06002g00004.1	JASMONATE ZIM-DOMAIN PROTEIN	JAZ	2.71	0.000187
Peinf101Scf15726g00001.1	ETHYLENE-RESPONSIVE TRANSCRIPTION FACTOR	ERF	3.64	0.00348
inflata, 2 hpe	Total number covered genes		No. Absol.	Ratio			No. Absol.	Ratio
		total up	59
		total down	21
	5	upASA	0	0		downASA	0	0
	8	upTAR	1	0.125		downTAR	2	0.25
	25	upYUCCA	0	0		downYUCCA	3	0.12
	12	upILL/ILR	2	0.166667		downILL/ILR	0	0
	26	upPIN	0	0		downPIN	1	0.0384615
	6	upAUX/LAX	0	0		downAUX/LAX	0	0
	5	upABCB	0	0		downABCB	0	0
	2	upPINOID	0	0		downPINOID	0	0
	21	upAux/IAA	3	0.142857		downAux/IAA	0	0
	7	upTIR1	0	0		downTIR1	0	0
	2	upABP	0	0		downABP	0	0
	7	upAFB	0	0		downAFB	0	0
	29	upARF	2	0.0689655		downARF	1	0.0344828
	16	upWOX	0	0		downWOX	0	0
	69	upLBD	5	0.0724638		downLBD	3	0.0434783
	19	upGH3	3	0.157895		downGH3	1	0.0526316
	70	up SAUR	7	0.1		downSAUR	0	0
	51	up GRAS	2	0.0392157		downGRAS	4	0.0784314
		up CYCP	0			downCYCP	0
		up CYCB	0			downCYCB	0
		up CYCA	0			downCYCA	0
		up CYC	0			downCYC	2
	50	upCYC	0	0		downCYC	2	0.04
	430	up auxin	25	0.0581395		down auxin	17	0.0395349
	22	upLOX	2	0.0909091		downLOX	0	0
	3	upACOX/AOX	0	0		downACOX/AOX	0	0
	1	upMFP	0	0		downMFP	0	0
	11	upAOS	2	0.181818		downAOS	0	0
	1	upAOC	1	1		downAOC	0	0
	9	upOPR	2	0.222222		downOPR	0	0
	5	upJAR	1	0.2		downJAR	0	0
	5	upCOI	0	0		downCOI	0	0
	8	upJAZ	6	0.75		downJAZ	0	0
	5	upNINJA	0	0		downNINJA	0	0
	2	upMYC2	0	0		downMYC2	0	0
	72	up JA	14	0.194444		down JA	0	0
	3	upDAD	0	0		downDAD	0	0
	3	upMAX	0	0		downMAX	0	0
	12	upCCD	0	0		downCCD	0	0
	2	upD27	0	0		downD27	1	0.5
	20	up SL	0	0		down SL	1	0.05
		upERF	10			downERF	0
		upERF1A	0			downERF1A	0
		upERF1B	0			downERF1B	0
	35	upERFs	10	0.285714		downERFs	0	0
	27	upPDR	8	0.296296		downPDR	1	0.037037
	8	upRAP	2	0.25		downRAP	0	0
	33	upAIL	0	0		downAIL	1	0.030303
	11	upCUL	0	0		downCUL	0	0
	8	upTPL	0	0		downTPL	0	0
	3	upRBX	0	0		downRBX	0	0
	0	upASK	0	0		downASK	0	0
	17	upHDA	0	0		downHDA	0	0
	107	upInteraction others	10	0.0934579		downInteraction others	2	0.0186916
	142	up Interaction	20	0.140845		down Interaction	2	0.0140845
	664	up total	59	0.0888554		down Total	20	0.0301205

## Sheet: g)Pinfl_SB_Li_No_24hpe
Supplementary Table S3 DEGs of the stem base		(M-value < -2 or > 2) and p < 0.05
g) List and number of DEGs, P. inflata,24 hpe
Feature ID	Gene Families	Abbreviations	M-value	P-value (p<0.05)
Peinf101Ctg13655775g00003.1	JASMONATE ZIM-DOMAIN PROTEIN	JAZ	3.37	0.04
Peinf101Scf00013g02014.1	ALPHA/BETA HYDROLASES	DAD	2.16	0.32
Peinf101Scf00015g03003.1	LOB (LATERAL ORGAN BOUNDARIES) DOMAIN-CONTAINING PROTEIN	LBD	-3.12	0.00805
Peinf101Scf00019g19010.1	SMALL AUXIN UPREGULATED	SAUR	2.71	0.01
Peinf101Scf00019g25045.1	AUXIN TRANSPORTER-LIKE PROTEIN	LAX	-2.16	0.01
Peinf101Scf00062g07015.1	PLEIOTROPIC DRUG RESISTANCE	PDR	-2.31	0.00124
Peinf101Scf00138g04009.1	GRETCHEN HAGEN	GH3	4.74	0.00161
Peinf101Scf00149g02001.1	WOUND INDUCED DEDIFFERENTIATION	RAP	4.02	0.00359
Peinf101Scf00160g17008.1	NOVEL INTERACTOR OF JAZ	NINJA	2.1	0.06
Peinf101Scf00168g24025.1	GRETCHEN HAGEN	GH3	-2.65	0.00516
Peinf101Scf00176g06007.1	ETHYLENE-RESPONSIVE TRANSCRIPTION FACTOR	ERF	2.02	0.02
Peinf101Scf00176g06019.1	ETHYLENE-RESPONSIVE TRANSCRIPTION FACTOR	ERF	2.06	0.04
Peinf101Scf00191g44010.1	YUCCA	YUC	-2.74	0.00396
Peinf101Scf00264g05022.1	CYCLIN	CYC	-2.86	0.00352
Peinf101Scf00357g04012.1	LOB (LATERAL ORGAN BOUNDARIES) DOMAIN-CONTAINING PROTEIN	LBD	5.27	0.000744
Peinf101Scf00394g09009.1	LOB (LATERAL ORGAN BOUNDARIES) DOMAIN-CONTAINING PROTEIN	LBD	2.54	0.00287
Peinf101Scf00426g06012.1	LOB (LATERAL ORGAN BOUNDARIES) DOMAIN-CONTAINING PROTEIN	LBD	2.45	0.00342
Peinf101Scf00437g01014.1	PLEIOTROPIC DRUG RESISTANCE	PDR	5.07	0.0043
Peinf101Scf00471g03026.1	PIN-FORMED	PIN	3.11	1.19e-05
Peinf101Scf00476g08026.1	PLEIOTROPIC DRUG RESISTANCE	PDR	-2.59	0.000638
Peinf101Scf00500g16047.1	TRYPTOPHAN AMINOTRANSFERASE RELATED	TAR	-3.03	0.000525
Peinf101Scf00576g03024.1	GIBBERELLIC ACID INSENSITIVE;	GRAS	3.17	0.00361
Peinf101Scf00597g00028.1	LOB (LATERAL ORGAN BOUNDARIES) DOMAIN-CONTAINING PROTEIN	LBD	-2.58	0.000936
Peinf101Scf00633g00019.1	LIPOXYGENASE	LOX	4.89	0.00672
Peinf101Scf00645g13002.1	SMALL AUXIN UPREGULATED	SAUR	2.53	0.02
Peinf101Scf00655g04020.1	CAROTENOID CLEAVAGE DIOXYGENASE	CCD	-2.68	0.00745
Peinf101Scf00661g03002.1	SMALL AUXIN UPREGULATED	SAUR	-2.13	0.02
Peinf101Scf00686g01014.1	PLEIOTROPIC DRUG RESISTANCE	PDR	7.89	0.00268
Peinf101Scf00686g01027.1	PLEIOTROPIC DRUG RESISTANCE	PDR	3.05	0.04
Peinf101Scf00793g08016.1	LOB (LATERAL ORGAN BOUNDARIES) DOMAIN-CONTAINING PROTEIN	LBD	3.3	0.00224
Peinf101Scf00889g00012.1	ETHYLENE-RESPONSIVE TRANSCRIPTION FACTOR	ERF	4.1	6.46e-06
Peinf101Scf00889g19036.1	TRYPTOPHAN AMINOTRANSFERASE RELATED	TAR	-4.48	0.0031
Peinf101Scf00914g07044.1	12-OXOPHYTODIENOATE REDUCTASE	OPR	2.99	0.12
Peinf101Scf00968g05012.1	TRYPTOPHAN AMINOTRANSFERASE RELATED	TAR	-2.25	0.11
Peinf101Scf00980g00012.1	PLETHORA	AIL	2.39	0.00727
Peinf101Scf00986g00014.1	AUXIN RESPONSE FACTOR	ARF	3.64	0.03
Peinf101Scf01005g03021.1	CAROTENOID CLEAVAGE DIOXYGENASE	CCD	-2.85	0.01
Peinf101Scf01077g02003.1	ETHYLENE-RESPONSIVE TRANSCRIPTION FACTOR	ERF	2.22	0.00674
Peinf101Scf01097g06002.1	SMALL AUXIN UPREGULATED	SAUR	3.33	0.19
Peinf101Scf01145g02005.1	LOB (LATERAL ORGAN BOUNDARIES) DOMAIN-CONTAINING PROTEIN	LBD	-2.18	0.00479
Peinf101Scf01186g00006.1	GIBBERELLIC ACID INSENSITIVE;	GRAS	5.09	0.00191
Peinf101Scf01203g08005.1	INDOLE-3-ACETIC ACID RESPONSIVE PROTEIN	IAA	3.14	0.02
Peinf101Scf01218g11012.1	PIN-FORMED	PIN	-4.44	3.6e-05
Peinf101Scf01236g01009.1	PLEIOTROPIC DRUG RESISTANCE	PDR	-3.36	0.02
Peinf101Scf01236g01013.1	PLEIOTROPIC DRUG RESISTANCE	PDR	-2.33	0.03
Peinf101Scf01271g10021.1	GRETCHEN HAGEN	GH3	2.35	0.01
Peinf101Scf01468g00039.1	AUXIN TRANSPORTER-LIKE PROTEIN	LAX	-2.04	0.07
Peinf101Scf01514g03006.1	SMALL AUXIN UPREGULATED	SAUR	2.04	0.09
Peinf101Scf01617g01032.1	LOB (LATERAL ORGAN BOUNDARIES) DOMAIN-CONTAINING PROTEIN	LBD	-2.42	0.03
Peinf101Scf01633g11068.1	PLETHORA	AIL	-2.66	0.000358
Peinf101Scf01674g00016.1	PLEIOTROPIC DRUG RESISTANCE	PDR	-2.07	0.000547
Peinf101Scf01691g05010.1	PIN-FORMED	PIN	2.05	0.03
Peinf101Scf01786g04019.1	CYCLIN	CYC	-2.21	0.0058
Peinf101Scf01790g00017.1	PLEIOTROPIC DRUG RESISTANCE	PDR	-2.48	0.000145
Peinf101Scf01830g00015.1	PLEIOTROPIC DRUG RESISTANCE	PDR	-2.79	0.01
Peinf101Scf01886g03013.1	LOB (LATERAL ORGAN BOUNDARIES) DOMAIN-CONTAINING PROTEIN	LBD	3	0.00105
Peinf101Scf01968g00003.1	LOB (LATERAL ORGAN BOUNDARIES) DOMAIN-CONTAINING PROTEIN	LBD	2.06	0.00445
Peinf101Scf02312g02025.1	PLEIOTROPIC DRUG RESISTANCE	PDR	2.9	0.01
Peinf101Scf02318g02055.1	SMALL AUXIN UPREGULATED	SAUR	-3.89	0.00485
Peinf101Scf02382g01034.1	9-CIS/TRANS-ß-CAROTENE ISOMERASE	D27	-3.87	0.000359
Peinf101Scf02395g00019.1	ABC (ATP-BINDING CASSETTE) TRANSPORTER B FAMILY	ABCB	-2.28	0.03
Peinf101Scf02588g00007.1	AUXIN RESPONSE FACTOR	ARF	2.74	0.15
Peinf101Scf02757g03063.1	INDOLE-3-ACETIC ACID RESPONSIVE PROTEIN	IAA	2.54	0.02
Peinf101Scf02774g00002.1	INDOLE-3-ACETIC ACID RESPONSIVE PROTEIN	IAA	2.51	0.00054
Peinf101Scf03134g00006.1	LOB (LATERAL ORGAN BOUNDARIES) DOMAIN-CONTAINING PROTEIN	LBD	-2.65	0.00119
Peinf101Scf03539g00020.1	ALLENE OXIDE SYNTHASE	AOS	4.35	0.0099
Peinf101Scf03539g00043.1	ALLENE OXIDE SYNTHASE	AOS	4.77	0.00425
Peinf101Scf03649g00001.1	ETHYLENE-RESPONSIVE TRANSCRIPTION FACTOR	ERF	2.57	0.00614
Peinf101Scf03714g00001.1	WOUND INDUCED DEDIFFERENTIATION	RAP	2.02	0.00239
Peinf101Scf03777g00014.1	ALLENE OXIDE SYNTHASE	AOS	4.82	0.00437
Peinf101Scf03815g00017.1	JASMONATE ZIM-DOMAIN PROTEIN	JAZ	3.24	0.04
Peinf101Scf03816g00028.1	JASMONATE ZIM-DOMAIN PROTEIN	JAZ	3.46	0.04
Peinf101Scf08155g00017.1	LOB (LATERAL ORGAN BOUNDARIES) DOMAIN-CONTAINING PROTEIN	LBD	3.53	0.00373
Peinf101Scf08306g00019.1	LOB (LATERAL ORGAN BOUNDARIES) DOMAIN-CONTAINING PROTEIN	LBD	2.41	0.08
Peinf101Scf08590g00012.1	LOB (LATERAL ORGAN BOUNDARIES) DOMAIN-CONTAINING PROTEIN	LBD	3.01	0.01
inflata, 24 hpe	Total number covered genes		No. Absol.	Ratio			No. Absol.	Ratio
		total up	39
		total down	27
	5	upASA	0	0		downASA	0	0
	8	upTAR	0	0		downTAR	2	0.25
	25	upYUCCA	0	0		downYUCCA	1	0.04
	12	upILL/ILR	0	0		downILL/ILR	0	0
	26	upPIN	2	0.0769231		downPIN	1	0.0384615
	6	upAUX/LAX	0	0		downAUX/LAX	1	0.166667
	5	upABCB	0	0		downABCB	1	0.2
	2	upPINOID	0	0		downPINOID	0	0
	21	upAux/IAA	3	0.142857		downAux/IAA	0	0
	7	upTIR1	0	0		downTIR1	0	0
	2	upABP	0	0		downABP	0	0
	7	upAFB	0	0		downAFB	0	0
	29	upARF	1	0.0344828		downARF	0	0
	16	upWOX	0	0		downWOX	0	0
	69	upLBD	8	0.115942		downLBD	5	0.0724638
	19	upGH3	2	0.105263		downGH3	1	0.0526316
	70	up SAUR	2	0.0285714		downSAUR	2	0.0285714
	51	up GRAS	2	0.0392157		downGRAS	0	0
		up CYCP	0			downCYCP	0
		up CYCB	0			downCYCB	0
		up CYCA	0			downCYCA	0
		up CYC	0			downCYC	2
	50	upCYC	0	0		downCYC	2	0.04
	430	up auxin	20	0.0465116		down auxin	16	0.0372093
	22	upLOX	1	0.0454545		downLOX	0	0
	3	upACOX/AOX	0	0		downACOX/AOX	0	0
	1	upMFP	0	0		downMFP	0	0
	11	upAOS	3	0.272727		downAOS	0	0
	1	upAOC	0	0		downAOC	0	0
	9	upOPR	0	0		downOPR	0	0
	5	upJAR	0	0		downJAR	0	0
	5	upCOI	0	0		downCOI	0	0
	8	upJAZ	3	0.375		downJAZ	0	0
	5	upNINJA	0	0		downNINJA	0	0
	2	upMYC2	0	0		downMYC2	0	0
	72	up JA	7	0.0972222		down JA	0	0
	3	upDAD	0	0		downDAD	0	0
	3	upMAX	0	0		downMAX	0	0
	12	upCCD	0	0		downCCD	2	0.166667
	2	upD27	0	0		downD27	1	0.5
	20	up SL	0	0		down SL	3	0.15
		upERF	5			downERF	0
		upERF1A	0			downERF1A	0
		upERF1B	0			downERF1B	0
	35	upERFs	5	0.142857		downERFs	0	0
	27	upPDR	4	0.148148		downPDR	7	0.259259
	8	upRAP	2	0.25		downRAP	0	0
	33	upAIL	1	0.030303		downAIL	1	0.030303
	11	upCUL	0	0		downCUL	0	0
	8	upTPL	0	0		downTPL	0	0
	3	upRBX	0	0		downRBX	0	0
	0	upASK	0	0		downASK	0	0
	17	upHDA	0	0		downHDA	0	0
	107	upInteraction others	7	0.0654206		downInteraction others	8	0.0747664
	142	up Interaction	12	0.084507		down Interaction	8	0.056338
	664	up total	39	0.0587349		down Total	27	0.0406627

## Sheet: h)P.infl_SB_Li_No_72hpe
Supplementary Table S3 DEGs of the stem base		(M-value < -2 or > 2) and p < 0.05
h) List and number of DEGs, P. inflata, 72 hpe
Feature ID	Gene Families	Abbreviations	M-value	P-value (p<0.05)
Peinf101Ctg13538522g00001.1	SMALL AUXIN UPREGULATED	SAUR	-3.46	0.00273
Peinf101Ctg13655775g00003.1	JASMONATE ZIM-DOMAIN PROTEIN	JAZ	4.84	0.000361
Peinf101Ctg13819509g00004.1	LOB (LATERAL ORGAN BOUNDARIES) DOMAIN-CONTAINING PROTEIN	LBD	2.18	0.00151
Peinf101Scf00015g03003.1	LOB (LATERAL ORGAN BOUNDARIES) DOMAIN-CONTAINING PROTEIN	LBD	-2.33	0.00134
Peinf101Scf00019g20005.1	SMALL AUXIN UPREGULATED	SAUR	-2.76	0.00436
Peinf101Scf00019g21001.1	SMALL AUXIN UPREGULATED	SAUR	-2.02	0.01
Peinf101Scf00019g25045.1	AUXIN TRANSPORTER-LIKE PROTEIN	LAX	-2.92	3.08e-05
Peinf101Scf00028g00015.1	LOB (LATERAL ORGAN BOUNDARIES) DOMAIN-CONTAINING PROTEIN	LBD	3.23	0.000127
Peinf101Scf00028g00016.1	LOB (LATERAL ORGAN BOUNDARIES) DOMAIN-CONTAINING PROTEIN	LBD	3.36	4.15e-05
Peinf101Scf00036g00001.1	SMALL AUXIN UPREGULATED	SAUR	-2.16	0.00564
Peinf101Scf00036g01003.1	?	?	-2.79	0.00496
Peinf101Scf00062g07015.1	PLEIOTROPIC DRUG RESISTANCE	PDR	-2.12	0.000473
Peinf101Scf00094g09004.1	ETHYLENE-RESPONSIVE TRANSCRIPTION FACTOR	ERF	2.39	0.05
Peinf101Scf00138g04009.1	GRETCHEN HAGEN	GH3	4.96	0.000666
Peinf101Scf00149g02001.1	WOUND INDUCED DEDIFFERENTIATION	RAP	3.44	0.000388
Peinf101Scf00168g24025.1	GRETCHEN HAGEN	GH3	-3.91	0.000335
Peinf101Scf00176g06019.1	ETHYLENE-RESPONSIVE TRANSCRIPTION FACTOR	ERF	2.83	0.00111
Peinf101Scf00181g03002.1	ALLENE OXIDE SYNTHASE	AOS	2.08	0.00586
Peinf101Scf00191g44010.1	YUCCA	YUC	-2.73	0.00336
Peinf101Scf00192g09018.1	GIBBERELLIC ACID INSENSITIVE;	GRAS	-2.2	0.000479
Peinf101Scf00197g15008.1	PIN-FORMED	PIN	3.44	0.000755
Peinf101Scf00217g06022.1	GRETCHEN HAGEN	GH3	-2.54	0.00111
Peinf101Scf00250g01003.1	LOB (LATERAL ORGAN BOUNDARIES) DOMAIN-CONTAINING PROTEIN	LBD	3.48	1.26e-05
Peinf101Scf00250g01004.1	LOB (LATERAL ORGAN BOUNDARIES) DOMAIN-CONTAINING PROTEIN	LBD	3.09	0.000135
Peinf101Scf00264g05022.1	CYCLIN	CYC	-4.07	0.00021
Peinf101Scf00357g04012.1	LOB (LATERAL ORGAN BOUNDARIES) DOMAIN-CONTAINING PROTEIN	LBD	7.03	2.26e-05
Peinf101Scf00364g11012.1	YUCCA	YUC	2.11	0.000761
Peinf101Scf00373g18017.1	YUCCA	YUC	-2.31	0.00676
Peinf101Scf00394g09009.1	LOB (LATERAL ORGAN BOUNDARIES) DOMAIN-CONTAINING PROTEIN	LBD	3.47	0.000169
Peinf101Scf00426g06012.1	LOB (LATERAL ORGAN BOUNDARIES) DOMAIN-CONTAINING PROTEIN	LBD	3.29	0.00038
Peinf101Scf00428g01011.1	INDOLE-3-ACETIC ACID RESPONSIVE PROTEIN	IAA	-2.3	0.00135
Peinf101Scf00437g01014.1	PLEIOTROPIC DRUG RESISTANCE	PDR	6.43	2.66e-07
Peinf101Scf00443g00002.1	SMALL AUXIN UPREGULATED	SAUR	-3.53	0.00229
Peinf101Scf00445g10016.1	PLEIOTROPIC DRUG RESISTANCE	PDR	-2.33	0.00247
Peinf101Scf00471g03026.1	PIN-FORMED	PIN	3.71	7.32e-06
Peinf101Scf00476g02001.1	GIBBERELLIC ACID INSENSITIVE;	GRAS	-2.25	0.00172
Peinf101Scf00476g08026.1	PLEIOTROPIC DRUG RESISTANCE	PDR	-2.92	0.000158
Peinf101Scf00478g02002.1	GIBBERELLIC ACID INSENSITIVE;	GRAS	-2.19	0.05
Peinf101Scf00497g06019.1	GIBBERELLIC ACID INSENSITIVE;	GRAS	-2.3	0.00234
Peinf101Scf00500g16047.1	TRYPTOPHAN AMINOTRANSFERASE RELATED	TAR	-3.05	0.000511
Peinf101Scf00523g02003.1	SMALL AUXIN UPREGULATED	SAUR	-2.39	0.00392
Peinf101Scf00523g02021.1	SMALL AUXIN UPREGULATED	SAUR	-2.86	0.00229
Peinf101Scf00523g02031.1	SMALL AUXIN UPREGULATED	SAUR	-3.38	0.00093
Peinf101Scf00523g02038.1	SMALL AUXIN UPREGULATED	SAUR	-3.27	0.00177
Peinf101Scf00523g03009.1	SMALL AUXIN UPREGULATED	SAUR	-3.15	0.00337
Peinf101Scf00523g04004.1	SMALL AUXIN UPREGULATED	SAUR	-2.42	0.01
Peinf101Scf00523g04016.1	SMALL AUXIN UPREGULATED	SAUR	-3.19	0.000673
Peinf101Scf00523g04023.1	SMALL AUXIN UPREGULATED	SAUR	-4.33	0.0028
Peinf101Scf00523g05002.1	SMALL AUXIN UPREGULATED	SAUR	-3.35	0.00236
Peinf101Scf00571g14015.1	9-CIS/TRANS-ß-CAROTENE ISOMERASE	D27	2.06	0.00544
Peinf101Scf00576g03024.1	GIBBERELLIC ACID INSENSITIVE;	GRAS	4.96	1.22e-05
Peinf101Scf00597g00028.1	LOB (LATERAL ORGAN BOUNDARIES) DOMAIN-CONTAINING PROTEIN	LBD	-2.67	0.00074
Peinf101Scf00610g04002.1	ETHYLENE-RESPONSIVE TRANSCRIPTION FACTOR	ERF	4.55	1.07e-05
Peinf101Scf00633g00019.1	LIPOXYGENASE	LOX	6.92	0.000674
Peinf101Scf00645g05013.1	CYCLIN	CYC	-2.41	8.34e-06
Peinf101Scf00645g13002.1	SMALL AUXIN UPREGULATED	SAUR	2.7	9.04e-05
Peinf101Scf00650g12005.1	LIPOXYGENASE	LOX	2.29	0.00234
Peinf101Scf00650g13044.1	LIPOXYGENASE	LOX	2.7	0.00465
Peinf101Scf00655g04020.1	CAROTENOID CLEAVAGE DIOXYGENASE	CCD	-3.72	1.97e-05
Peinf101Scf00660g02005.1	GIBBERELLIC ACID INSENSITIVE;	GRAS	3.39	0.00017
Peinf101Scf00661g03002.1	SMALL AUXIN UPREGULATED	SAUR	-2.76	0.000592
Peinf101Scf00661g03007.1	SMALL AUXIN UPREGULATED	SAUR	-2.86	0.02
Peinf101Scf00686g01014.1	PLEIOTROPIC DRUG RESISTANCE	PDR	9.28	2.33e-06
Peinf101Scf00686g01027.1	PLEIOTROPIC DRUG RESISTANCE	PDR	4.49	4.74e-05
Peinf101Scf00728g04010.1	CAROTENOID CLEAVAGE DIOXYGENASE	CCD	4.75	0.00143
Peinf101Scf00793g08016.1	LOB (LATERAL ORGAN BOUNDARIES) DOMAIN-CONTAINING PROTEIN	LBD	3.92	9.86e-06
Peinf101Scf00889g00012.1	ETHYLENE-RESPONSIVE TRANSCRIPTION FACTOR	ERF	4.07	2.07e-07
Peinf101Scf00889g19036.1	TRYPTOPHAN AMINOTRANSFERASE RELATED	TAR	-4.93	8.08e-05
Peinf101Scf00914g07044.1	12-OXOPHYTODIENOATE REDUCTASE	OPR	7.88	0.000159
Peinf101Scf00914g07045.1	12-OXOPHYTODIENOATE REDUCTASE	OPR	3.12	0.00133
Peinf101Scf00980g00012.1	PLETHORA	AIL	3.63	0.00174
Peinf101Scf00982g03030.1	PIN-FORMED	PIN	2.41	7.75e-06
Peinf101Scf00982g04003.1	PIN-FORMED	PIN	2.44	6.43e-05
Peinf101Scf00986g00014.1	AUXIN RESPONSE FACTOR	ARF	5.33	1.24e-05
Peinf101Scf01005g03021.1	CAROTENOID CLEAVAGE DIOXYGENASE	CCD	-4.87	0.000205
Peinf101Scf01061g10014.1	INDOLE-3-ACETIC ACID RESPONSIVE PROTEIN	IAA	-2.15	0.00382
Peinf101Scf01097g06002.1	SMALL AUXIN UPREGULATED	SAUR	5.56	0.000783
Peinf101Scf01130g00031.1	LOB (LATERAL ORGAN BOUNDARIES) DOMAIN-CONTAINING PROTEIN	LBD	4.02	8.63e-06
Peinf101Scf01145g01007.1	LOB (LATERAL ORGAN BOUNDARIES) DOMAIN-CONTAINING PROTEIN	LBD	2.53	0.000281
Peinf101Scf01145g02005.1	LOB (LATERAL ORGAN BOUNDARIES) DOMAIN-CONTAINING PROTEIN	LBD	-2.33	5.19e-05
Peinf101Scf01182g01006.1	GIBBERELLIC ACID INSENSITIVE;	GRAS	-2.29	0.000151
Peinf101Scf01186g00006.1	GIBBERELLIC ACID INSENSITIVE;	GRAS	5.27	0.000738
Peinf101Scf01203g08005.1	INDOLE-3-ACETIC ACID RESPONSIVE PROTEIN	IAA	2.93	0.03
Peinf101Scf01218g11012.1	PIN-FORMED	PIN	-4.67	6.78e-06
Peinf101Scf01234g06003.1	GIBBERELLIC ACID INSENSITIVE;	GRAS	-2.23	0.04
Peinf101Scf01236g01009.1	PLEIOTROPIC DRUG RESISTANCE	PDR	-2.05	0.000132
Peinf101Scf01271g10021.1	GRETCHEN HAGEN	GH3	4.45	0.00168
Peinf101Scf01285g05004.1	ETHYLENE-RESPONSIVE TRANSCRIPTION FACTOR	ERF1B	2.42	0.000744
Peinf101Scf01360g00003.1	INDOLE-3-ACETIC ACID RESPONSIVE PROTEIN	IAA	-2.37	0.00174
Peinf101Scf01460g00001.1	WOUND INDUCED DEDIFFERENTIATION	RAP	2.07	0.00433
Peinf101Scf01480g08001.1	ETHYLENE-RESPONSIVE TRANSCRIPTION FACTOR	ERF	2.18	0.000944
Peinf101Scf01514g03006.1	SMALL AUXIN UPREGULATED	SAUR	3.11	0.000236
Peinf101Scf01553g02023.1	SMALL AUXIN UPREGULATED	SAUR	-3.34	0.00235
Peinf101Scf01605g08001.1	ETHYLENE-RESPONSIVE TRANSCRIPTION FACTOR	ERF	3.9	0.01
Peinf101Scf01633g11068.1	PLETHORA	AIL	-3.44	0.00219
Peinf101Scf01691g05010.1	PIN-FORMED	PIN	2.76	6.86e-05
Peinf101Scf01768g00043.1	12-OXOPHYTODIENOATE REDUCTASE	OPR	4.6	0.00295
Peinf101Scf01768g00049.1	12-OXOPHYTODIENOATE REDUCTASE	OPR	6.1	1.42e-05
Peinf101Scf01775g10044.1	PIN-FORMED	PIN	2.01	0.00067
Peinf101Scf01786g04019.1	CYCLIN	CYC	-3.26	7.98e-06
Peinf101Scf01790g00017.1	PLEIOTROPIC DRUG RESISTANCE	PDR	-2.1	1.11e-05
Peinf101Scf01886g03013.1	LOB (LATERAL ORGAN BOUNDARIES) DOMAIN-CONTAINING PROTEIN	LBD	4.14	0.000172
Peinf101Scf02158g01002.1	GIBBERELLIC ACID INSENSITIVE;	GRAS	2.01	0.0011
Peinf101Scf02206g05025.1	WOUND INDUCED DEDIFFERENTIATION	RAP	3.5	0.000121
Peinf101Scf02251g02001.1	SMALL AUXIN UPREGULATED	SAUR	-3.87	0.00251
Peinf101Scf02251g03033.1	SMALL AUXIN UPREGULATED	SAUR	-3.16	0.00476
Peinf101Scf02279g01043.1	ALLENE OXIDE SYNTHASE	AOS	2.4	0.000205
Peinf101Scf02312g02025.1	PLEIOTROPIC DRUG RESISTANCE	PDR	3.52	1.4e-05
Peinf101Scf02318g01004.1	SMALL AUXIN UPREGULATED	SAUR	-3.36	0.00521
Peinf101Scf02318g01046.1	SMALL AUXIN UPREGULATED	SAUR	-2.71	0.0039
Peinf101Scf02318g02011.1	SMALL AUXIN UPREGULATED	SAUR	-3.42	0.00617
Peinf101Scf02318g02012.1	SMALL AUXIN UPREGULATED	SAUR	-3.26	0.00168
Peinf101Scf02318g02013.1	SMALL AUXIN UPREGULATED	SAUR	-2.95	0.00718
Peinf101Scf02318g02014.1	SMALL AUXIN UPREGULATED	SAUR	-3.08	0.0029
Peinf101Scf02318g02015.1	SMALL AUXIN UPREGULATED	SAUR	-3.21	0.0029
Peinf101Scf02318g02055.1	SMALL AUXIN UPREGULATED	SAUR	-4.19	0.000207
Peinf101Scf02318g02063.1	SMALL AUXIN UPREGULATED	SAUR	-2.07	0.01
Peinf101Scf02318g02065.1	SMALL AUXIN UPREGULATED	SAUR	-3.3	0.00347
Peinf101Scf02382g01034.1	9-CIS/TRANS-ß-CAROTENE ISOMERASE	D27	-5.43	8.38e-07
Peinf101Scf02395g00019.1	ABC (ATP-BINDING CASSETTE) TRANSPORTER B FAMILY	ABCB	-2.86	0.00991
Peinf101Scf02588g00007.1	AUXIN RESPONSE FACTOR	ARF	4.79	0.000105
Peinf101Scf02665g00004.1	ETHYLENE-RESPONSIVE TRANSCRIPTION FACTOR	ERF	3	0.03
Peinf101Scf02757g03063.1	INDOLE-3-ACETIC ACID RESPONSIVE PROTEIN	IAA	2.57	0.00235
Peinf101Scf02899g00019.1	12-OXOPHYTODIENOATE REDUCTASE	OPR	2.63	0.000139
Peinf101Scf03003g00006.1	YUCCA	YUC	-2.31	0.000712
Peinf101Scf03134g00006.1	LOB (LATERAL ORGAN BOUNDARIES) DOMAIN-CONTAINING PROTEIN	LBD	-2.64	0.00123
Peinf101Scf03176g00010.1	JASMONATE ZIM-DOMAIN PROTEIN	JAZ	2.49	0.000247
Peinf101Scf03539g00020.1	ALLENE OXIDE SYNTHASE	AOS	5.34	0.000608
Peinf101Scf03539g00043.1	ALLENE OXIDE SYNTHASE	AOS	5.38	0.000278
Peinf101Scf03649g00001.1	ETHYLENE-RESPONSIVE TRANSCRIPTION FACTOR	ERF	3.37	0.000144
Peinf101Scf03777g00014.1	ALLENE OXIDE SYNTHASE	AOS	5.54	0.00013
Peinf101Scf03815g00017.1	JASMONATE ZIM-DOMAIN PROTEIN	JAZ	4.83	0.000215
Peinf101Scf03816g00028.1	JASMONATE ZIM-DOMAIN PROTEIN	JAZ	5.07	0.000754
Peinf101Scf05604g00012.1	ANTHRANILATE SYNTHASE	ASA	-2.21	0.000323
Peinf101Scf05738g00025.1	PIN-FORMED	PIN	2.36	1.91e-05
Peinf101Scf06002g00004.1	JASMONATE ZIM-DOMAIN PROTEIN	JAZ	2.48	0.000238
Peinf101Scf08155g00017.1	LOB (LATERAL ORGAN BOUNDARIES) DOMAIN-CONTAINING PROTEIN	LBD	4.7	0.000123
Peinf101Scf08590g00012.1	LOB (LATERAL ORGAN BOUNDARIES) DOMAIN-CONTAINING PROTEIN	LBD	4.34	0.000152
Peinf101Scf08906g00011.1	LOB (LATERAL ORGAN BOUNDARIES) DOMAIN-CONTAINING PROTEIN	LBD	3.7	0.000141
Peinf101Scf08906g00012.1	LOB (LATERAL ORGAN BOUNDARIES) DOMAIN-CONTAINING PROTEIN	LBD	3.86	3.84e-05
Peinf101Scf09600g00003.1	SMALL AUXIN UPREGULATED	SAUR	-3.57	0.00214
Peinf101Scf09905g00007.1	YUCCA	YUC	-2.28	0.000288
Peinf101Scf09905g00008.1	YUCCA	YUC	-2.38	0.00166
Peinf101Scf15726g00001.1	ETHYLENE-RESPONSIVE TRANSCRIPTION FACTOR	ERF	3.68	0.0023
inflata, 72 hpe	Total number covered genes		No. Absol.	Ratio			No. Absol.	Ratio
		total up	74
		total down	68
	5	upASA	0	0		downASA	1	0.2
	8	upTAR	0	0		downTAR	2	0.25
	25	upYUCCA	1	0.04		downYUCCA	5	0.2
	12	upILL/ILR	0	0		downILL/ILR	0	0
	26	upPIN	7	0.269231		downPIN	1	0.0384615
	6	upAUX/LAX	0	0		downAUX/LAX	1	0.166667
	5	upABCB	0	0		downABCB	1	0.2
	2	upPINOID	0	0		downPINOID	0	0
	21	upAux/IAA	2	0.0952381		downAux/IAA	3	0.142857
	7	upTIR1	0	0		downTIR1	0	0
	2	upABP	0	0		downABP	0	0
	7	upAFB	0	0		downAFB	0	0
	29	upARF	2	0.0689655		downARF	0	0
	16	upWOX	0	0		downWOX	0	0
	69	upLBD	16	0.231884		downLBD	4	0.057971
	19	upGH3	2	0.105263		downGH3	2	0.105263
	70	up SAUR	3	0.0428571		downSAUR	30	0.428571
	51	up GRAS	4	0.0784314		downGRAS	5	0.0980392
		up CYCP	0			downCYCP	0
		up CYCB	0			downCYCB	0
		up CYCA	0			downCYCA	0
		up CYC	0			downCYC	3
	50	upCYC	0	0		downCYC	3	0.06
	430	up auxin	37	0.0860465		down auxin	58	0.134884
	22	upLOX	3	0.136364		downLOX	0	0
	3	upACOX/AOX	0	0		downACOX/AOX	0	0
	1	upMFP	0	0		downMFP	0	0
	11	upAOS	5	0.454545		downAOS	0	0
	1	upAOC	0	0		downAOC	0	0
	9	upOPR	5	0.555556		downOPR	0	0
	5	upJAR	0	0		downJAR	0	0
	5	upCOI	0	0		downCOI	0	0
	8	upJAZ	5	0.625		downJAZ	0	0
	5	upNINJA	0	0		downNINJA	0	0
	2	upMYC2	0	0		downMYC2	0	0
	72	up JA	18	0.25		down JA	0	0
	3	upDAD	0	0		downDAD	0	0
	3	upMAX	0	0		downMAX	0	0
	12	upCCD	1	0.0833333		downCCD	2	0.166667
	2	upD27	1	0.5		downD27	1	0.5
	20	up SL	2	0.1		down SL	3	0.15
		upERF	8			downERF	0
		upERF1A	0			downERF1A	0
		upERF1B	1			downERF1B	0
	35	upERFs	9	0.257143		downERFs	0	0
	27	upPDR	4	0.148148		downPDR	5	0.185185
	8	upRAP	3	0.375		downRAP	0	0
	33	upAIL	1	0.030303		downAIL	1	0.030303
	11	upCUL	0	0		downCUL	0	0
	8	upTPL	0	0		downTPL	0	0
	3	upRBX	0	0		downRBX	0	0
	0	upASK	0	0		downASK	0	0
	17	upHDA	0	0		downHDA	0	0
	107	upInteraction others	8	0.0747664		downInteraction others	6	0.0560748
	142	up Interaction	17	0.119718		down Interaction	6	0.0422535
	664	up total	74	0.111446		down Total	67	0.100904
