# Supplementary material for: Transcriptomic and hormonal dynamics in relation to adventitious rooting of two parental Petunia species highlight a coordinated activation of the jasmonate and auxin pathways and an important role of upper-shoot-derived auxin influx
Source: Front Plant Sci. 2026 Feb 6;16:1707238. doi: 10.3389/fpls.2025.1707238 (PMC12920520; doi:10.3389/fpls.2025.1707238)
Supplement: Supplementary file 10 [file Table7.xlsx]

## Sheet: Supplemental_Table S6
Supplementary Table S6. Levels of plant hormones in the upper cutting parts of P. axillaris (ax) and P. inflata (in) at time of cutting excision and after 24 hours post excision (hpe). Asterisks indicate a significant difference between the two species. T indicates significant differences between 24 hpe and 0 hpe (t-test, p < 0.05, n = 3, each sample consisting of material from 10 – 16 cuttings).…
Concentration at 0 hpe (pmol g-1 FM)
Organ	JA		OPDA		JA-Ile		IAA		tZ		cZ		tZR		IPA		IPR		SAL
	ax	in	ax	in	ax	in	ax	in	ax	in	ax	in	ax	in	ax	in	ax	in	ax	in
US	2.99143	2.34189	63.4363	5.2*	0.564504	0.351882	220.845	412.6*	4.71995	6.15252	3.06449	4.02927	3.28084	9.5*	2.92955	2.89331	1.39203	1.69981	92.1901	345.686
BL	11.0402	2.32573	24.743	3.79951	1.75954	0.277672	29.7004	41.2595	7.58221	9.13861	5.73332	4.03734	1.6874	3.66662	2.73886	1.9*	1.36583	0.939805	49.8926	911.2*
UL	15.4785	3.21819	181.57	5.02177	2.31048	0.818527	38.8521	62.2209	8.71085	9.01698	6.91417	4.23067	3.48157	5.08429	3.05777	1.9*	0.809672	0.985391	58.0991	776.8*
SA	2.45862	2.86403	306.21	10.8395	1.08272	0.4*	81.066	132.477	6.52065	13.1172	6.02438	7.29982	3.84486	10.7*	3.37562	2.54371	0.912231	0.95414	94.6217	431.067
Concentration at 24 hpe (pmol g-1 FM)
Organ	JA		OPDA		JA-Ile		IAA		tZ		cZ		tZR		IPA		IPR		SAL
	ax	in	ax	in	ax	in	ax	in	ax	in	ax	in	ax	in	ax	in	ax	in	ax	in
US	10.5 T	4.8*T	85.108	19.0221	4.0 T	1.6*T	76.1 T	204.8*T	9.1 T	5.6*	5.59455	4.06389	3.13611	11.3*	2.1 T	2.8*	0.8 T	2.7*	192.4 T	735.227
BL	13.3804	3.72593	19.5424	9.4*T	9.94598	1.0 T	44.2939	62.8*	13.96	11.194	6.24947	4.72279	2.07859	6.5*	3.03237	1.8*	0.957566	1.74157	102.576	507.924
UL	48.5 T	2.7*	275.441	6.9048	22.2 T	0.6*	54.2372	76.9*	16.0571	10.7289	6.20555	6.9274	3.27039	8.0*T	2.87555	2.18692	1.49918	1.01869	116.684	429.8*
SA	42.6 T	3.7*	856.513	134.574	31.0 T	0.7*	63.9151	76.0092	16.7406	13.7178	6.52955	8.53746	4.60796	14.3*	3.0761	2.86474	0.754425	0.911002	145.359	875.345
